# Supplementary material for: Viral Diversity and Its Relationship With Environmental Factors at the Surface and Deep Sea of Prydz Bay, Antarctica
Source: Front Microbiol. 2018 Dec 3;9:2981. doi: 10.3389/fmicb.2018.02981 (PMC6287040; doi:10.3389/fmicb.2018.02981)
Supplement: Table S1 — Taxonomic viral composition based on LCA affiliation for viral contigs via MetaVir2. Relative quantities expressed as DNA-RPKM numbers and percentage. [file Table_1.XLSX]

## Sheet: RPKM_dsDNA_virome
Taxonomy	PBI1	PBI2	PBI3	PBI4s	PBOs	PBI4b	PBOb
Viruses dsDNA viruses, no RNA stage	7779.26	21420.3	12263.4	26574.3	10019	8268.07	25.6069
Viruses dsDNA viruses, no RNA stage Adenoviridae Aviadenovirus Fowl aviadenovirus A	0	0	0	0	0	58.3544	0
Viruses dsDNA viruses, no RNA stage Ascoviridae Ascovirus unclassified Ascovirus Trichoplusia ni ascovirus 2c	222.457	123.529	1123.26	508.689	866.28	521.551	948.19
Viruses dsDNA viruses, no RNA stage Ascoviridae Toursvirus Diadromus pulchellus ascovirus 4a	67.7352	46.8703	420.762	576.16	496.413	292.766	440.495
Viruses dsDNA viruses, no RNA stage Asfarviridae Asfivirus African swine fever virus	0	49.8875	87.1112	118.011	0	8.86929	0
Viruses dsDNA viruses, no RNA stage Baculoviridae Alphabaculovirus Antheraea pernyi nucleopolyhedrovirus	101.952	5.16958	63.9815	0	57.1744	86.1583	0
Viruses dsDNA viruses, no RNA stage Baculoviridae Alphabaculovirus Anticarsia gemmatalis multiple nucleopolyhedrovirus	0	0	0	0	0	0	471.242
Viruses dsDNA viruses, no RNA stage Baculoviridae Alphabaculovirus Buzura suppressaria nucleopolyhedrovirus	0	0	0	0	0	48.4524	0
Viruses dsDNA viruses, no RNA stage Baculoviridae Alphabaculovirus Choristoneura fumiferana multiple nucleopolyhedrovirus	0	0	37.8264	0	0	0	0
Viruses dsDNA viruses, no RNA stage Baculoviridae Alphabaculovirus Helicoverpa armigera nucleopolyhedrovirus	0	0	0	0	89.3773	54.5414	0
Viruses dsDNA viruses, no RNA stage Baculoviridae Alphabaculovirus Leucania separata nucleopolyhedrovirus	82.4856	36.5228	38.8521	0	181.579	0	0
Viruses dsDNA viruses, no RNA stage Baculoviridae Alphabaculovirus Lymantria dispar multiple nucleopolyhedrovirus	0	0	9.22802	0	0	0	0
Viruses dsDNA viruses, no RNA stage Baculoviridae Alphabaculovirus Mamestra configurata nucleopolyhedrovirus B	61.7829	0	0	0	0	0	0
Viruses dsDNA viruses, no RNA stage Baculoviridae Alphabaculovirus Orgyia pseudotsugata multiple nucleopolyhedrovirus	0	0	0	0	0	27.8375	0
Viruses dsDNA viruses, no RNA stage Baculoviridae Alphabaculovirus Spodoptera frugiperda multiple nucleopolyhedrovirus	0	0	7.86422	0	0	0	0
Viruses dsDNA viruses, no RNA stage Baculoviridae Alphabaculovirus Thysanoplusia orichalcea nucleopolyhedrovirus	0	0	18.5683	0	0	0	0
Viruses dsDNA viruses, no RNA stage Baculoviridae Alphabaculovirus Trichoplusia ni single nucleopolyhedrovirus	0	0	0	0	110.351	0	0
Viruses dsDNA viruses, no RNA stage Baculoviridae Alphabaculovirus unclassified Alphabaculovirus Anticarsia gemmatalis nucleopolyhedrovirus	0	0	0	0	21.913	0	0
Viruses dsDNA viruses, no RNA stage Baculoviridae Alphabaculovirus unclassified Alphabaculovirus Catopsilia pomona nucleopolyhedrovirus	0	34.5765	0	0	0	0	0
Viruses dsDNA viruses, no RNA stage Baculoviridae Alphabaculovirus unclassified Alphabaculovirus Choristoneura rosaceana alphabaculovirus	0	0	0	0	86.1847	0	2706.21
Viruses dsDNA viruses, no RNA stage Baculoviridae Alphabaculovirus unclassified Alphabaculovirus Hemileuca sp. nucleopolyhedrovirus	0	0	0	0	0	0	2092.49
Viruses dsDNA viruses, no RNA stage Baculoviridae Alphabaculovirus unclassified Alphabaculovirus Lambdina fiscellaria nucleopolyhedrovirus	0	0	0	0	114.588	199.705	0
Viruses dsDNA viruses, no RNA stage Baculoviridae Alphabaculovirus unclassified Alphabaculovirus Lymantria xylina MNPV	0	0	28.9264	0	0	0	0
Viruses dsDNA viruses, no RNA stage Baculoviridae Alphabaculovirus unclassified Alphabaculovirus Orgyia leucostigma NPV	0	0	33.6204	0	0	0	0
Viruses dsDNA viruses, no RNA stage Baculoviridae Alphabaculovirus unclassified Alphabaculovirus Peridroma alphabaculovirus	0	0	0	0	0	0	1891.31
Viruses dsDNA viruses, no RNA stage Baculoviridae Betabaculovirus Adoxophyes orana granulovirus	0	0	12.4512	0	0	0	0
Viruses dsDNA viruses, no RNA stage Baculoviridae Betabaculovirus Agrotis segetum granulovirus	0	0	13.9118	0	42.8903	48.0754	726.417
Viruses dsDNA viruses, no RNA stage Baculoviridae Betabaculovirus Cryptophlebia leucotreta granulovirus	0	0	0	0	0	80.3012	0
Viruses dsDNA viruses, no RNA stage Baculoviridae Betabaculovirus Pseudaletia unipuncta granulovirus	0	0	26.4965	0	0	45.2555	0
Viruses dsDNA viruses, no RNA stage Baculoviridae Betabaculovirus unclassified Betabaculovirus Choristoneura occidentalis granulovirus	79.8334	17.3773	0	0	228.406	0	388.572
Viruses dsDNA viruses, no RNA stage Baculoviridae Betabaculovirus unclassified Betabaculovirus Clostera anachoreta granulovirus	0	8.26892	0	0	0	0	0
Viruses dsDNA viruses, no RNA stage Baculoviridae Betabaculovirus unclassified Betabaculovirus Clostera anastomosis granulovirus	0	21.4576	0	0	0	0	0
Viruses dsDNA viruses, no RNA stage Baculoviridae Betabaculovirus unclassified Betabaculovirus Cnaphalocrocis medinalis granulovirus	0	0	11.2851	0	0	0	0
Viruses dsDNA viruses, no RNA stage Baculoviridae Betabaculovirus unclassified Betabaculovirus Erinnyis ello granulovirus	105.95	39.1901	26.8194	0	330.078	241.572	0
Viruses dsDNA viruses, no RNA stage Baculoviridae Betabaculovirus unclassified Betabaculovirus Mocis sp. granulovirus	0	0	0	0	0	39.107	0
Viruses dsDNA viruses, no RNA stage Baculoviridae Betabaculovirus unclassified Betabaculovirus Pieris rapae granulovirus	16.2012	4.56534	0	0	0	0	0
Viruses dsDNA viruses, no RNA stage Baculoviridae Betabaculovirus unclassified Betabaculovirus Spodoptera frugiperda granulovirus	0	0	12.4825	0	0	28.8656	0
Viruses dsDNA viruses, no RNA stage Baculoviridae Gammabaculovirus Neodiprion lecontei nucleopolyhedrovirus	533.763	172.77	204.172	0	0	104.771	4041.38
Viruses dsDNA viruses, no RNA stage Baculoviridae Gammabaculovirus Neodiprion sertifer nucleopolyhedrovirus	570.176	14.3997	149.261	0	596.964	457.956	7039.51
Viruses dsDNA viruses, no RNA stage Baculoviridae Gammabaculovirus unclassified Gammabaculovirus Neodiprion abietis NPV	226.869	277.325	126.937	0	813.031	273.372	4915.83
Viruses dsDNA viruses, no RNA stage Baculoviridae unclassified Baculoviridae Perigonia lusca single nucleopolyhedrovirus	0	0	0	240.754	20.4026	0	0
Viruses dsDNA viruses, no RNA stage Bicaudaviridae Bicaudavirus Acidianus two-tailed virus	0	0	82.7153	0	19.0381	34.3982	0
Viruses dsDNA viruses, no RNA stage Caudovirales	6748.2	19621.4	10506.7	8524.95	5510.04	8764.97	627.101
Viruses dsDNA viruses, no RNA stage Caudovirales Myoviridae	0	166.1	553.415	0	219.393	1165.67	13.3246
Viruses dsDNA viruses, no RNA stage Caudovirales Myoviridae Agatevirus Bacillus virus Bp8pC Bacillus phage Bp8p-C	0	0	0	0	0	12.091	0
Viruses dsDNA viruses, no RNA stage Caudovirales Myoviridae B4virus Bacillus virus Spock Bacillus phage Spock	0	0	14.2906	0	0	0	33.1518
Viruses dsDNA viruses, no RNA stage Caudovirales Myoviridae Bc431virus Bacillus phage Bcp1	0	5.7185	16.8751	0	0	0	0
Viruses dsDNA viruses, no RNA stage Caudovirales Myoviridae Bc431virus Bacillus phage BCP8-2	0	0	10.3018	0	0	0	0
Viruses dsDNA viruses, no RNA stage Caudovirales Myoviridae Bc431virus Bacillus phage JBP901	0	11.4016	0	0	0	0	0
Viruses dsDNA viruses, no RNA stage Caudovirales Myoviridae Bcep78virus Burkholderia virus Bcep1	0	16.0273	9.69614	0	0	0	0
Viruses dsDNA viruses, no RNA stage Caudovirales Myoviridae Bcep78virus Burkholderia virus Bcep43	0	0	0	0	0	22.605	0
Viruses dsDNA viruses, no RNA stage Caudovirales Myoviridae Bcep78virus Burkholderia virus BcepNY3	0	0	0	0	0	43.7099	0
Viruses dsDNA viruses, no RNA stage Caudovirales Myoviridae Bcepmuvirus Burkholderia virus BcepMu	0	3.18092	22.9756	0	157.123	557.934	0
Viruses dsDNA viruses, no RNA stage Caudovirales Myoviridae Bcepmuvirus Burkholderia virus phiE255	0	41.0166	170.364	0	99.6717	96.5772	0
Viruses dsDNA viruses, no RNA stage Caudovirales Myoviridae Biquartavirus Aeromonas virus 44RR2	18.2906	0	53.1878	0	125.498	96.1453	0
Viruses dsDNA viruses, no RNA stage Caudovirales Myoviridae Bxz1virus unclassified Bxz1virus	0	7.54315	0	0	0	0	0
Viruses dsDNA viruses, no RNA stage Caudovirales Myoviridae Bxz1virus unclassified Bxz1virus Mycobacterium phage Bxz1	29.6956	0	0	0	0	0	0
Viruses dsDNA viruses, no RNA stage Caudovirales Myoviridae Bxz1virus unclassified Bxz1virus Mycobacterium phage Cali	0	0	39.2188	0	0	0	0
Viruses dsDNA viruses, no RNA stage Caudovirales Myoviridae Bxz1virus unclassified Bxz1virus Mycobacterium phage Catera	0	0	0	735.882	0	0	0
Viruses dsDNA viruses, no RNA stage Caudovirales Myoviridae Bxz1virus unclassified Bxz1virus Mycobacterium phage ET08	0	19.7832	16.3132	0	0	0	0
Viruses dsDNA viruses, no RNA stage Caudovirales Myoviridae Bxz1virus unclassified Bxz1virus Mycobacterium phage LinStu	0	11.568	0	0	0	0	0
Viruses dsDNA viruses, no RNA stage Caudovirales Myoviridae Bxz1virus unclassified Bxz1virus Mycobacterium phage MoMoMixon	0	0	0	0	140.923	0	0
Viruses dsDNA viruses, no RNA stage Caudovirales Myoviridae Bxz1virus unclassified Bxz1virus Mycobacterium phage ScottMcG	0	14.9051	50.3651	0	0	0	0
Viruses dsDNA viruses, no RNA stage Caudovirales Myoviridae Cd119virus Clostridium virus phiCD119	0	0	43.814	0	0	0	0
Viruses dsDNA viruses, no RNA stage Caudovirales Myoviridae Cd119virus Clostridium virus phiCD27	0	37.3011	48.1135	0	0	28.293	21.4825
Viruses dsDNA viruses, no RNA stage Caudovirales Myoviridae Cp51virus Bacillus virus CP51 Bacillus phage CP-51	31.0519	10.5522	63.155	0	70.9866	50.8502	0
Viruses dsDNA viruses, no RNA stage Caudovirales Myoviridae Cp51virus Bacillus virus JL Bacillus phage JL	0	518.252	43.8854	0	68.1531	0	0
Viruses dsDNA viruses, no RNA stage Caudovirales Myoviridae Cp51virus Bacillus virus Shanette Bacillus phage Shanette	26.7998	14.9979	125.105	0	97.2826	0	0
Viruses dsDNA viruses, no RNA stage Caudovirales Myoviridae Cvm10virus Escherichia virus CVM10 Escherichia phage vB_EcoM_ECO1230-10	0	33.049	27.4271	0	0	36.3305	1609.03
Viruses dsDNA viruses, no RNA stage Caudovirales Myoviridae Cvm10virus Escherichia virus ep3 Escherichia phage vB_EcoM-ep3	10.4334	4.76007	35.0449	0	0	0	569.889
Viruses dsDNA viruses, no RNA stage Caudovirales Myoviridae Eucampyvirinae Cp220virus Campylobacter virus CP21	0	0	24.2416	0	0	0	0
Viruses dsDNA viruses, no RNA stage Caudovirales Myoviridae Eucampyvirinae Cp220virus Campylobacter virus CP220	67.881	7.48293	47.8906	695.102	263.173	133.621	0
Viruses dsDNA viruses, no RNA stage Caudovirales Myoviridae Eucampyvirinae Cp220virus Campylobacter virus CPt10	138.97	0	0	0	0	0	3659.86
Viruses dsDNA viruses, no RNA stage Caudovirales Myoviridae Eucampyvirinae Cp8virus Campylobacter virus CPX	0	17.1158	0	0	0	0	0
Viruses dsDNA viruses, no RNA stage Caudovirales Myoviridae Felixo1virus Erwinia phage phiEa21-4	0	9.84682	0	0	72.4829	34.8428	0
Viruses dsDNA viruses, no RNA stage Caudovirales Myoviridae Hapunavirus Halomonas phage phiHAP-1	0	6.99816	96.1945	0	99.7728	0	0
Viruses dsDNA viruses, no RNA stage Caudovirales Myoviridae Hapunavirus Vibrio phage VP882	0	0	11.7002	0	14.5792	0	0
Viruses dsDNA viruses, no RNA stage Caudovirales Myoviridae Kpp10virus Pseudomonas virus Ab03 Pseudomonas phage vB_PaeM_PAO1_Ab03	0	0	33.4545	0	0	1106.67	12.6337
Viruses dsDNA viruses, no RNA stage Caudovirales Myoviridae Kpp10virus Pseudomonas virus KPP10 Pseudomonas phage KPP10	28.6137	0	0	0	0	16.736	0
Viruses dsDNA viruses, no RNA stage Caudovirales Myoviridae Muvirus Escherichia virus Mu	0	20.023	112.789	0	35.283	73.2647	0
Viruses dsDNA viruses, no RNA stage Caudovirales Myoviridae Muvirus unclassified Mu-like viruses Enterobacteria phage SfMu	0	31.8849	0	0	0	0	0
Viruses dsDNA viruses, no RNA stage Caudovirales Myoviridae Muvirus unclassified Mu-like viruses Escherichia phage D108	0	7.54654	0	0	87.5911	0	0
Viruses dsDNA viruses, no RNA stage Caudovirales Myoviridae Muvirus unclassified Mu-like viruses Haemophilus phage SuMu	0	16.7728	0	0	20.1663	9.59365	0
Viruses dsDNA viruses, no RNA stage Caudovirales Myoviridae Muvirus unclassified Mu-like viruses Mannheimia phage vB_MhM_3927AP2	0	15.8494	0	0	0	0	0
Viruses dsDNA viruses, no RNA stage Caudovirales Myoviridae Nit1virus Bacillus virus Grass Bacillus phage Grass	0	0	15.7531	0	0	0	0
Viruses dsDNA viruses, no RNA stage Caudovirales Myoviridae Nit1virus Bacillus virus NIT1 Bacillus phage phiNIT1	0	13.7049	0	0	0	46.659	0
Viruses dsDNA viruses, no RNA stage Caudovirales Myoviridae P1virus Escherichia virus P1	2149.59	25.979	10.1074	0	132.707	1364.54	0
Viruses dsDNA viruses, no RNA stage Caudovirales Myoviridae P1virus unclassified Punalikevirus Salmonella phage SJ46	910.195	280.223	905.133	10179.8	1545.04	1350.55	767.217
Viruses dsDNA viruses, no RNA stage Caudovirales Myoviridae Pakpunavirus Pseudomonas virus CAb1 Pseudomonas phage vB_PaeM_C2-10_Ab1	0	0	22.8281	0	0	56.4379	0
Viruses dsDNA viruses, no RNA stage Caudovirales Myoviridae Pakpunavirus Pseudomonas virus PAKP4 Pseudomonas phage PAK_P4	0	47.4535	28.9848	0	0	0	0
Viruses dsDNA viruses, no RNA stage Caudovirales Myoviridae Pakpunavirus Pseudomonas virus PaP1 Pseudomonas phage PaP1	0	0	12.1832	0	0	11.715	0
Viruses dsDNA viruses, no RNA stage Caudovirales Myoviridae Pbunavirus Burkholderia virus BcepF1	0	186.689	703.945	0	3816.82	0	0
Viruses dsDNA viruses, no RNA stage Caudovirales Myoviridae Pbunavirus Pseudomonas phage 14-1	0	14.7037	0	0	0	0	0
Viruses dsDNA viruses, no RNA stage Caudovirales Myoviridae Pbunavirus Pseudomonas phage LBL3	0	27.2017	23.7446	0	0	17.4409	0
Viruses dsDNA viruses, no RNA stage Caudovirales Myoviridae Pbunavirus Pseudomonas phage PB1	0	93.708	28.2495	0	0	0	0
Viruses dsDNA viruses, no RNA stage Caudovirales Myoviridae Pbunavirus Pseudomonas phage SN	0	78.0903	0	0	0	0	0
Viruses dsDNA viruses, no RNA stage Caudovirales Myoviridae Peduovirinae Hp1virus	0	0	0	0	0	235.235	0
Viruses dsDNA viruses, no RNA stage Caudovirales Myoviridae Peduovirinae Hp1virus Aeromonas virus phiO18P	0	0	48.7126	0	0	0	0
Viruses dsDNA viruses, no RNA stage Caudovirales Myoviridae Peduovirinae Hp1virus Haemophilus phage HP1	41.191	0	14.6765	0	0	14.7934	0
Viruses dsDNA viruses, no RNA stage Caudovirales Myoviridae Peduovirinae Hp1virus Pasteurella phage F108	0	0	33.7469	0	0	281.614	0
Viruses dsDNA viruses, no RNA stage Caudovirales Myoviridae Peduovirinae Hp1virus Vibrio phage K139	0	17.5638	14.8548	0	0	40.3628	0
Viruses dsDNA viruses, no RNA stage Caudovirales Myoviridae Peduovirinae P2virus Burkholderia virus phiE122	1.50002	0	63.8427	0	0	44.0063	0
Viruses dsDNA viruses, no RNA stage Caudovirales Myoviridae Peduovirinae P2virus Burkholderia virus phiE202	9.26654	0	4.56375	0	0	3.18496	0
Viruses dsDNA viruses, no RNA stage Caudovirales Myoviridae Peduovirinae P2virus Pseudomonas phage phiCTX	0	0	7.96663	0	0	0	0
Viruses dsDNA viruses, no RNA stage Caudovirales Myoviridae Peduovirinae P2virus Ralstonia phage RSA1	3.02756	0	14.1507	0	25.8294	0	0
Viruses dsDNA viruses, no RNA stage Caudovirales Myoviridae Peduovirinae P2virus Unclassified P2likevirus Burkholderia phage KL3	42.8384	0	104.718	0	49.4781	41.8056	0
Viruses dsDNA viruses, no RNA stage Caudovirales Myoviridae Peduovirinae P2virus Unclassified P2likevirus Burkholderia phage KS14	0	22.1967	0	887.607	0	36.908	0
Viruses dsDNA viruses, no RNA stage Caudovirales Myoviridae Peduovirinae P2virus Unclassified P2likevirus Burkholderia phage KS5	0	20.5518	0	0	50.9349	164.769	0
Viruses dsDNA viruses, no RNA stage Caudovirales Myoviridae Peduovirinae P2virus Unclassified P2likevirus Enterobacteria phage fiAA91-ss	664.586	269.204	1367.2	217.706	956.551	1758.66	178.709
Viruses dsDNA viruses, no RNA stage Caudovirales Myoviridae Peduovirinae P2virus Unclassified P2likevirus Enterobacteria phage P4	0	0	0	0	133.407	0	35.3521
Viruses dsDNA viruses, no RNA stage Caudovirales Myoviridae Peduovirinae P2virus Unclassified P2likevirus Escherichia phage pro483	0	0	27.718	0	0	145.104	0
Viruses dsDNA viruses, no RNA stage Caudovirales Myoviridae Peduovirinae P2virus Unclassified P2likevirus Mannheimia phage phiMHaA1	0	0	4.68511	0	0	0	0
Viruses dsDNA viruses, no RNA stage Caudovirales Myoviridae Peduovirinae P2virus Unclassified P2likevirus Mannheimia phage vB_MhM_587AP1	0	24.4195	82.7678	0	99.6545	17.4551	0
Viruses dsDNA viruses, no RNA stage Caudovirales Myoviridae Peduovirinae P2virus Unclassified P2likevirus Ralstonia phage RSY1	69.0563	11.8985	202.502	0	141.202	164.546	0
Viruses dsDNA viruses, no RNA stage Caudovirales Myoviridae Peduovirinae P2virus Unclassified P2likevirus Salmonella phage Fels-2	38.8315	11.9755	110.337	0	0	54.5306	0
Viruses dsDNA viruses, no RNA stage Caudovirales Myoviridae Peduovirinae P2virus Unclassified P2likevirus Salmonella phage FSL SP-004	0	0	0	0	0	32.0013	0
Viruses dsDNA viruses, no RNA stage Caudovirales Myoviridae Peduovirinae P2virus Unclassified P2likevirus Salmonella phage SEN1	0	0	21.2544	0	0	0	0
Viruses dsDNA viruses, no RNA stage Caudovirales Myoviridae Peduovirinae P2virus Unclassified P2likevirus Salmonella phage SEN4	0	12.629	33.2527	0	0	49.1612	636.828
Viruses dsDNA viruses, no RNA stage Caudovirales Myoviridae Peduovirinae P2virus Unclassified P2likevirus Stenotrophomonas phage Smp131	0	11.6239	13.7457	0	0	10.7956	0
Viruses dsDNA viruses, no RNA stage Caudovirales Myoviridae Phikzvirus Pseudomonas phage EL	0	16.7963	79.4956	0	253.202	23.5489	0
Viruses dsDNA viruses, no RNA stage Caudovirales Myoviridae Phikzvirus Pseudomonas phage phiKZ	0	44.5323	36.0678	0	37.9493	37.5728	0
Viruses dsDNA viruses, no RNA stage Caudovirales Myoviridae Phikzvirus unclassified phiKZ-like viruses Pseudomonas phage 201phi2-1	0	23.0905	39.737	0	37.5039	112.486	0
Viruses dsDNA viruses, no RNA stage Caudovirales Myoviridae Phikzvirus unclassified phiKZ-like viruses Pseudomonas phage PhiPA3	0	12.1106	10.2209	0	114.463	68.1347	0
Viruses dsDNA viruses, no RNA stage Caudovirales Myoviridae Secunda5virus Aeromonas virus Aes12 Aeromonas phage Aes012	0	12.866	0	0	0	0	0
Viruses dsDNA viruses, no RNA stage Caudovirales Myoviridae Spounavirinae Kayvirus Staphylococcus virus G1	0	0	0	0	22.8896	84.4092	0
Viruses dsDNA viruses, no RNA stage Caudovirales Myoviridae Spounavirinae Kayvirus Staphylococcus virus JD7 Staphylococcus phage JD007	0	0	29.2805	0	0	0	0
Viruses dsDNA viruses, no RNA stage Caudovirales Myoviridae Spounavirinae Kayvirus Staphylococcus virus MCE2014 Staphylococcus phage MCE-2014	0	0	0	0	55.6891	0	0
Viruses dsDNA viruses, no RNA stage Caudovirales Myoviridae Spounavirinae Kayvirus Staphylococcus virus SA12 Staphylococcus phage phiSA12	0	0	139.064	0	0	0	0
Viruses dsDNA viruses, no RNA stage Caudovirales Myoviridae Spounavirinae P100virus Listeria virus A511	0	19.3002	9.67324	0	0	0	0
Viruses dsDNA viruses, no RNA stage Caudovirales Myoviridae Spounavirinae P100virus Listeria virus P100 Listeria phage LP-083-2	43.2284	0	0	0	0	0	0
Viruses dsDNA viruses, no RNA stage Caudovirales Myoviridae Spounavirinae Spo1virus Bacillus virus SPO1	0	72.902	251.531	0	467.642	106.634	0
Viruses dsDNA viruses, no RNA stage Caudovirales Myoviridae Spounavirinae Spo1virus unclassified SPO1-like viruses Bacillus phage vB_BceM-Bc431v3	0	8.6984	18.7912	0	0	36.4212	0
Viruses dsDNA viruses, no RNA stage Caudovirales Myoviridae Spounavirinae Twortvirus unclassified Twortlikevirus Staphylococcus phage S25-4	46.8167	0	0	0	0	0	0
Viruses dsDNA viruses, no RNA stage Caudovirales Myoviridae Spounavirinae Twortvirus unclassified Twortlikevirus Staphylococcus phage vB_SauM_Remus	0	0	0	594.169	130.711	0	0
Viruses dsDNA viruses, no RNA stage Caudovirales Myoviridae Spounavirinae unassigned Spounavirinae Enterococcus phage phiEF24C	0	0	0	0	78.9778	0	0
Viruses dsDNA viruses, no RNA stage Caudovirales Myoviridae Spounavirinae unassigned Spounavirinae Lactobacillus phage LP65	0	13.9944	0	0	0	0	0
Viruses dsDNA viruses, no RNA stage Caudovirales Myoviridae Spounavirinae unclassified Spounavirinae Brochothrix phage A9	0	18.1717	0	0	0	0	0
Viruses dsDNA viruses, no RNA stage Caudovirales Myoviridae Tevenvirinae Rb69virus Escherichia virus JS09 Escherichia phage vB_EcoM_JS09	0	0	46.0884	0	42.0143	0	0
Viruses dsDNA viruses, no RNA stage Caudovirales Myoviridae Tevenvirinae Schizot4virus unclassified Schizot4virus Vibrio phage VH7D	0	25.3134	0	0	68.2511	0	0
Viruses dsDNA viruses, no RNA stage Caudovirales Myoviridae Tevenvirinae Schizot4virus Vibrio phage KVP40	118.484	26.0486	74.6342	0	78.9871	0	0
Viruses dsDNA viruses, no RNA stage Caudovirales Myoviridae Tevenvirinae Schizot4virus Vibrio phage nt-1	0	32.5025	24.6609	0	0	0	0
Viruses dsDNA viruses, no RNA stage Caudovirales Myoviridae Tevenvirinae Schizot4virus Vibrio virus ValKK3 Vibrio phage ValKK3	0	30.9882	47.565	0	0	48.1358	0
Viruses dsDNA viruses, no RNA stage Caudovirales Myoviridae Tevenvirinae Sp18virus Escherichia virus VR7 Escherichia phage vB_EcoM_VR7	1518.89	0	0	0	2980.68	0	23.5589
Viruses dsDNA viruses, no RNA stage Caudovirales Myoviridae Tevenvirinae Sp18virus Shigella virus SP18 Shigella phage SP18	0	0	0	1253.94	0	0	0
Viruses dsDNA viruses, no RNA stage Caudovirales Myoviridae Tevenvirinae T4virus unclassified T4virus Acinetobacter phage Ac42	0	39.1933	0	0	18.551	1803.09	0
Viruses dsDNA viruses, no RNA stage Caudovirales Myoviridae Tevenvirinae T4virus unclassified T4virus Acinetobacter phage Acj61	0	12.1142	75.4493	0	0	0	0
Viruses dsDNA viruses, no RNA stage Caudovirales Myoviridae Tevenvirinae T4virus unclassified T4virus Acinetobacter phage ZZ1	0	0	38.2319	0	0	0	0
Viruses dsDNA viruses, no RNA stage Caudovirales Myoviridae Tevenvirinae T4virus unclassified T4virus Aeromonas phage phiAS5	16.2164	14.2854	0	0	13.6918	0	0
Viruses dsDNA viruses, no RNA stage Caudovirales Myoviridae Tevenvirinae T4virus unclassified T4virus Aeromonas phage PX29	19.6914	49.2916	54.9856	0	61.0725	0	0
Viruses dsDNA viruses, no RNA stage Caudovirales Myoviridae Tevenvirinae T4virus unclassified T4virus Aeromonas virus 25	0	11.1937	0	0	0	52.0441	0
Viruses dsDNA viruses, no RNA stage Caudovirales Myoviridae Tevenvirinae T4virus unclassified T4virus Aeromonas virus 31	27.103	34.7127	25.4427	0	258.581	0	0
Viruses dsDNA viruses, no RNA stage Caudovirales Myoviridae Tevenvirinae T4virus unclassified T4virus Aeromonas virus Aeh1	0	0	32.5816	0	0	0	0
Viruses dsDNA viruses, no RNA stage Caudovirales Myoviridae Tevenvirinae T4virus unclassified T4virus Cronobacter phage vB_CsaM_GAP161	0	0	19.5102	0	0	0	0
Viruses dsDNA viruses, no RNA stage Caudovirales Myoviridae Tevenvirinae T4virus unclassified T4virus Enterobacteria phage RB16	37.7526	0	0	0	0	0	0
Viruses dsDNA viruses, no RNA stage Caudovirales Myoviridae Tevenvirinae T4virus unclassified T4virus Enterobacteria phage RB43	36.3044	0	0	0	0	0	0
Viruses dsDNA viruses, no RNA stage Caudovirales Myoviridae Tevenvirinae T4virus unclassified T4virus Escherichia phage vB_EcoM_PhAPEC2	0	0	0	0	70.3123	0	0
Viruses dsDNA viruses, no RNA stage Caudovirales Myoviridae Tevenvirinae T4virus unclassified T4virus Klebsiella phage KP27	0	8.95601	0	0	0	0	0
Viruses dsDNA viruses, no RNA stage Caudovirales Myoviridae Tevenvirinae T4virus unclassified T4virus Prochlorococcus phage P-SSM2	628.65	753.738	1495.5	780.245	1442.77	1479.79	1616.31
Viruses dsDNA viruses, no RNA stage Caudovirales Myoviridae Tevenvirinae T4virus unclassified T4virus Prochlorococcus phage P-SSM4	0	0	64.34	0	52.4658	0	0
Viruses dsDNA viruses, no RNA stage Caudovirales Myoviridae Tevenvirinae T4virus unclassified T4virus Serratia phage PS2	0	0	7.55531	0	87.7766	0	0
Viruses dsDNA viruses, no RNA stage Caudovirales Myoviridae Tevenvirinae T4virus unclassified T4virus Shigella phage SHSML-52-1	0	0	0	0	34.4001	0	0
Viruses dsDNA viruses, no RNA stage Caudovirales Myoviridae Tevenvirinae T4virus unclassified T4virus Sinorhizobium phage phiM19 Sinorhizobium phage phiM12	78.7931	97.0096	198.904	0	188.492	110.454	0
Viruses dsDNA viruses, no RNA stage Caudovirales Myoviridae Tevenvirinae T4virus unclassified T4virus Sinorhizobium phage phiN3	29.1963	60.3702	169.749	0	109.404	151.425	0
Viruses dsDNA viruses, no RNA stage Caudovirales Myoviridae Tevenvirinae T4virus unclassified T4virus Synechococcus phage ACG-2014b	4.61808	105.83	109.875	0	34.6033	0	0
Viruses dsDNA viruses, no RNA stage Caudovirales Myoviridae Tevenvirinae T4virus unclassified T4virus Synechococcus phage ACG-2014c	0	13.2657	0	0	0	0	0
Viruses dsDNA viruses, no RNA stage Caudovirales Myoviridae Tevenvirinae T4virus unclassified T4virus Synechococcus phage ACG-2014d	0	13.4885	34.4259	0	0	81.3642	0
Viruses dsDNA viruses, no RNA stage Caudovirales Myoviridae Tevenvirinae T4virus unclassified T4virus Synechococcus phage ACG-2014e	0	7.41076	0	0	0	0	0
Viruses dsDNA viruses, no RNA stage Caudovirales Myoviridae Tevenvirinae T4virus unclassified T4virus Synechococcus phage ACG-2014f	0	108.767	161.667	0	119.811	184.86	2170.15
Viruses dsDNA viruses, no RNA stage Caudovirales Myoviridae Tevenvirinae T4virus unclassified T4virus Synechococcus phage ACG-2014g	0	0	48.0986	0	0	0	0
Viruses dsDNA viruses, no RNA stage Caudovirales Myoviridae Tevenvirinae T4virus unclassified T4virus Synechococcus phage ACG-2014h	0	30.39	118.05	0	132.173	81.6717	0
Viruses dsDNA viruses, no RNA stage Caudovirales Myoviridae Tevenvirinae T4virus unclassified T4virus Synechococcus phage ACG-2014i	0	0	60.9241	0	0	0	0
Viruses dsDNA viruses, no RNA stage Caudovirales Myoviridae Tevenvirinae T4virus unclassified T4virus Synechococcus phage ACG-2014j	0	0	54.5231	0	105.519	0	0
Viruses dsDNA viruses, no RNA stage Caudovirales Myoviridae Tevenvirinae T4virus unclassified T4virus Synechococcus phage metaG-MbCM1	0	5.16654	15.2378	0	89.5117	0	0
Viruses dsDNA viruses, no RNA stage Caudovirales Myoviridae Tevenvirinae T4virus unclassified T4virus Synechococcus phage S-MbCM100	37.774	70.9682	41.87	0	0	101.949	2240.35
Viruses dsDNA viruses, no RNA stage Caudovirales Myoviridae Tevenvirinae T4virus unclassified T4virus Synechococcus phage S-PM2	0	0	30.9299	0	0	0	0
Viruses dsDNA viruses, no RNA stage Caudovirales Myoviridae Tevenvirinae T4virus unclassified T4virus Synechococcus phage S-RSM4	0	31.7592	73.9138	0	52.8758	0	0
Viruses dsDNA viruses, no RNA stage Caudovirales Myoviridae Tevenvirinae T4virus unclassified T4virus Synechococcus phage syn9	0	12.8031	14.7288	0	0	26.1818	0
Viruses dsDNA viruses, no RNA stage Caudovirales Myoviridae Tg1virus Yersinia virus R1RT Yersinia phage phiR1-RT	0	0	22.8281	0	0	0	0
Viruses dsDNA viruses, no RNA stage Caudovirales Myoviridae Tg1virus Yersinia virus TG1 Yersinia phage vB_YenM_TG1	0	15.2379	0	0	0	0	0
Viruses dsDNA viruses, no RNA stage Caudovirales Myoviridae unassigned Myoviridae Bacillus virus G	1325.01	2252.86	6123.06	3971.78	7493.99	4976.39	178.477
Viruses dsDNA viruses, no RNA stage Caudovirales Myoviridae unassigned Myoviridae Microcystis aeruginosa phage Ma-LMM01	29.4396	36.9837	131.034	0	0	101.948	0
Viruses dsDNA viruses, no RNA stage Caudovirales Myoviridae unclassified Myoviridae	0	827.795	302.709	0	159.34	17.2289	0
Viruses dsDNA viruses, no RNA stage Caudovirales Myoviridae unclassified Myoviridae Acinetobacter bacteriophage AP22	33.263	0	51.2241	0	0	48.8724	0
Viruses dsDNA viruses, no RNA stage Caudovirales Myoviridae unclassified Myoviridae Acinetobacter phage LZ35	0	42.8015	20.9792	0	91.4656	0	0
Viruses dsDNA viruses, no RNA stage Caudovirales Myoviridae unclassified Myoviridae Acinetobacter phage phiAC-1	0	1598.63	0	0	24.344	23.5541	0
Viruses dsDNA viruses, no RNA stage Caudovirales Myoviridae unclassified Myoviridae Acinetobacter phage vB_AbaM_Acibel004	0	10.232	0	0	0	33.4308	727.647
Viruses dsDNA viruses, no RNA stage Caudovirales Myoviridae unclassified Myoviridae Acinetobacter phage vB_AbaM_IME200	0	22.8812	0	0	63.3559	0	0
Viruses dsDNA viruses, no RNA stage Caudovirales Myoviridae unclassified Myoviridae Acinetobacter phage vB_AbaM_phiAbaA1	0	0	28.765	239.67	34.0656	34.5208	0
Viruses dsDNA viruses, no RNA stage Caudovirales Myoviridae unclassified Myoviridae Acinetobacter phage YMC11/12/R2315	25.2884	9.77185	0	0	0	0	0
Viruses dsDNA viruses, no RNA stage Caudovirales Myoviridae unclassified Myoviridae Acinetobacter phage YMC13/03/R2096	0	6.90841	0	0	0	0	0
Viruses dsDNA viruses, no RNA stage Caudovirales Myoviridae unclassified Myoviridae Aeromonas phage vB_AsaM-56	360.412	264.816	862.217	0	0	33.2265	0
Viruses dsDNA viruses, no RNA stage Caudovirales Myoviridae unclassified Myoviridae Aggregatibacter phage S1249	107.686	78.793	221.272	0	306.117	0	0
Viruses dsDNA viruses, no RNA stage Caudovirales Myoviridae unclassified Myoviridae Agrobacterium phage 7-7-1	0	7.0774	31.601	11348.4	0	1268.91	0
Viruses dsDNA viruses, no RNA stage Caudovirales Myoviridae unclassified Myoviridae Arthrobacter phage vB_ArtM-ArV1	0	29.3798	0	0	0	0	0
Viruses dsDNA viruses, no RNA stage Caudovirales Myoviridae unclassified Myoviridae Bacillus phage 0305phi8-36	53.6325	313.602	768.889	1696.18	1256.33	431.76	0
Viruses dsDNA viruses, no RNA stage Caudovirales Myoviridae unclassified Myoviridae Bacillus phage AR9	32.9354	132.754	193.507	0	416.798	98.4927	0
Viruses dsDNA viruses, no RNA stage Caudovirales Myoviridae unclassified Myoviridae Bacillus phage BCD7	0	14.8561	111.165	0	116.192	125.223	109.951
Viruses dsDNA viruses, no RNA stage Caudovirales Myoviridae unclassified Myoviridae Bacillus phage BCP78	0	0	0	466.865	0	0	0
Viruses dsDNA viruses, no RNA stage Caudovirales Myoviridae unclassified Myoviridae Bacillus phage BM5	0	46.5397	103.859	0	144.877	23.3085	0
Viruses dsDNA viruses, no RNA stage Caudovirales Myoviridae unclassified Myoviridae Bacillus phage CampHawk	0	11.3397	124.536	0	150.565	6.27804	0
Viruses dsDNA viruses, no RNA stage Caudovirales Myoviridae unclassified Myoviridae Bacillus phage Deep Blue	0	8.854	0	0	0	0	0
Viruses dsDNA viruses, no RNA stage Caudovirales Myoviridae unclassified Myoviridae Bacillus phage Eldridge	0	0	11.5013	0	0	0	0
Viruses dsDNA viruses, no RNA stage Caudovirales Myoviridae unclassified Myoviridae Bacillus phage Mater	0	61.8516	178.849	0	0	0	0
Viruses dsDNA viruses, no RNA stage Caudovirales Myoviridae unclassified Myoviridae Bacillus phage Moonbeam	0	11.7948	0	0	0	0	0
Viruses dsDNA viruses, no RNA stage Caudovirales Myoviridae unclassified Myoviridae Bacillus phage Shbh1	0	3.49652	0	0	0	0	0
Viruses dsDNA viruses, no RNA stage Caudovirales Myoviridae unclassified Myoviridae Bacillus phage SP-10	0	39.916	117.652	0	0	0	0
Viruses dsDNA viruses, no RNA stage Caudovirales Myoviridae unclassified Myoviridae Bacillus phage SP-15	783.669	320.429	1609.48	2121.96	3195.83	861.612	113.881
Viruses dsDNA viruses, no RNA stage Caudovirales Myoviridae unclassified Myoviridae Bacillus phage TsarBomba	0	0	25.6486	0	0	0	0
Viruses dsDNA viruses, no RNA stage Caudovirales Myoviridae unclassified Myoviridae Bdellovibrio phage phi1422	40.3534	36.3871	58.0655	0	44.5368	58.004	1310.07
Viruses dsDNA viruses, no RNA stage Caudovirales Myoviridae unclassified Myoviridae Brevibacillus phage Abouo	0	0	35.1724	0	0	0	0
Viruses dsDNA viruses, no RNA stage Caudovirales Myoviridae unclassified Myoviridae Brevibacillus phage Jimmer1	130.717	0	41.794	0	0	0	0
Viruses dsDNA viruses, no RNA stage Caudovirales Myoviridae unclassified Myoviridae Burkholderia phage KS10	52.2974	15.2223	70.9208	0	78.6693	56.6147	0
Viruses dsDNA viruses, no RNA stage Caudovirales Myoviridae unclassified Myoviridae Burkholderia phage ST79	0	0	26.5898	0	89.9099	9.41706	0
Viruses dsDNA viruses, no RNA stage Caudovirales Myoviridae unclassified Myoviridae Caulobacter phage Cr30	24.2976	270.516	234.462	0	444.593	122.792	0
Viruses dsDNA viruses, no RNA stage Caudovirales Myoviridae unclassified Myoviridae Cellulophaga phage phiSM	26.3594	0	62.2019	0	0	31.4159	0
Viruses dsDNA viruses, no RNA stage Caudovirales Myoviridae unclassified Myoviridae Clostridium phage c-st	5.28447	51.3275	126.755	0	421.888	91.9048	0
Viruses dsDNA viruses, no RNA stage Caudovirales Myoviridae unclassified Myoviridae Clostridium phage phiCD211	12.1979	50.56	0	0	0	0	0
Viruses dsDNA viruses, no RNA stage Caudovirales Myoviridae unclassified Myoviridae Clostridium phage phiCD506	45.7671	19.8046	0	0	0	0	0
Viruses dsDNA viruses, no RNA stage Caudovirales Myoviridae unclassified Myoviridae Clostridium phage phiCDHM13	0	29.1924	0	0	0	0	0
Viruses dsDNA viruses, no RNA stage Caudovirales Myoviridae unclassified Myoviridae Clostridium phage phiCDHM19	0	26.0448	21.544	0	0	0	0
Viruses dsDNA viruses, no RNA stage Caudovirales Myoviridae unclassified Myoviridae Clostridium phage phiMMP04	0	0	10.5791	0	0	22.6344	0
Viruses dsDNA viruses, no RNA stage Caudovirales Myoviridae unclassified Myoviridae Cronobacter phage CR5	0	0	109.12	0	74.0668	68.588	0
Viruses dsDNA viruses, no RNA stage Caudovirales Myoviridae unclassified Myoviridae Cronobacter phage ENT47670	40.6101	22.218	66.7467	0	0	37.2824	0
Viruses dsDNA viruses, no RNA stage Caudovirales Myoviridae unclassified Myoviridae Cronobacter phage S13	0	24.123	0	0	0	0	0
Viruses dsDNA viruses, no RNA stage Caudovirales Myoviridae unclassified Myoviridae Cronobacter phage vB_CsaM_GAP32	270.605	329.947	1139.48	1105.41	1162.76	559.606	0
Viruses dsDNA viruses, no RNA stage Caudovirales Myoviridae unclassified Myoviridae Cyanophage P-RSM1	0	19.7109	186.526	0	70.6154	0	0
Viruses dsDNA viruses, no RNA stage Caudovirales Myoviridae unclassified Myoviridae Cyanophage P-RSM6	0	67.8062	134.603	0	42.4067	0	0
Viruses dsDNA viruses, no RNA stage Caudovirales Myoviridae unclassified Myoviridae Cyanophage P-TIM40	14.5604	100.222	204.425	0	115.59	219.293	0
Viruses dsDNA viruses, no RNA stage Caudovirales Myoviridae unclassified Myoviridae Cyanophage S-RIM32	51.9696	91.4075	81.4347	0	116.797	0	51.5352
Viruses dsDNA viruses, no RNA stage Caudovirales Myoviridae unclassified Myoviridae Cyanophage S-RIM50	0	10.7368	58.4088	0	0	0	0
Viruses dsDNA viruses, no RNA stage Caudovirales Myoviridae unclassified Myoviridae Cyanophage S-TIM5	0	734.614	1112.3	325.829	123.622	28.1083	0
Viruses dsDNA viruses, no RNA stage Caudovirales Myoviridae unclassified Myoviridae Deftia phage phiW-14	0	2041.23	0	0	0	34.7065	0
Viruses dsDNA viruses, no RNA stage Caudovirales Myoviridae unclassified Myoviridae Dickeya phage RC-2014	0	15.783	0	0	0	0	0
Viruses dsDNA viruses, no RNA stage Caudovirales Myoviridae unclassified Myoviridae Edwardsiella phage eiAU Edwardsiella phage eiAU-183	56.4923	1891.55	0	0	0	0	0
Viruses dsDNA viruses, no RNA stage Caudovirales Myoviridae unclassified Myoviridae Edwardsiella phage GF-2	0	19.5811	0	599.518	0	71.543	0
Viruses dsDNA viruses, no RNA stage Caudovirales Myoviridae unclassified Myoviridae Edwardsiella phage MSW-3	3375.31	0	0	0	2932.51	0	0
Viruses dsDNA viruses, no RNA stage Caudovirales Myoviridae unclassified Myoviridae Edwardsiella phage PEi2 Edwardsiella phage PEi21	1835.13	43.0013	0	0	0	0	754.12
Viruses dsDNA viruses, no RNA stage Caudovirales Myoviridae unclassified Myoviridae Edwardsiella phage PEi20	0	0	0	0	160.433	17.7008	0
Viruses dsDNA viruses, no RNA stage Caudovirales Myoviridae unclassified Myoviridae Enterobacter phage Arya	0	27.3293	31.6472	0	63.5175	65.9058	280.542
Viruses dsDNA viruses, no RNA stage Caudovirales Myoviridae unclassified Myoviridae Enterobacteria phage P88	0	63.8755	153.319	0	0	70.0523	0
Viruses dsDNA viruses, no RNA stage Caudovirales Myoviridae unclassified Myoviridae Enterobacteria phage phi92	72.6904	59.9659	270.014	1427.96	461.419	58.4614	211.977
Viruses dsDNA viruses, no RNA stage Caudovirales Myoviridae unclassified Myoviridae Enterobacteria phage phiEcoM-GJ1	0	8.51701	0	0	0	0	0
Viruses dsDNA viruses, no RNA stage Caudovirales Myoviridae unclassified Myoviridae Enterobacteria phage phiP27	68.9496	20.2572	192.455	2075.96	140.678	16.2035	20.1762
Viruses dsDNA viruses, no RNA stage Caudovirales Myoviridae unclassified Myoviridae Enterobacteria phage SfI	0	28.7722	10.9826	0	150.855	0	0
Viruses dsDNA viruses, no RNA stage Caudovirales Myoviridae unclassified Myoviridae Enterobacteria phage SfV	58.4994	17.6411	4.19414	0	0	43.7192	0
Viruses dsDNA viruses, no RNA stage Caudovirales Myoviridae unclassified Myoviridae Enterobacteria phage vB_KleM-RaK2	41.9524	63.6245	81.4915	879.368	0	62.8605	0
Viruses dsDNA viruses, no RNA stage Caudovirales Myoviridae unclassified Myoviridae Enterococcus phage ECP3	0	0	6.37558	0	0	0	0
Viruses dsDNA viruses, no RNA stage Caudovirales Myoviridae unclassified Myoviridae Enterococcus phage EFDG1	55.4954	28.9666	342.944	87.4621	212.382	219.021	0
Viruses dsDNA viruses, no RNA stage Caudovirales Myoviridae unclassified Myoviridae Enterococcus phage EFLK1	0	383.7	0	0	0	0	0
Viruses dsDNA viruses, no RNA stage Caudovirales Myoviridae unclassified Myoviridae Erwinia phage Ea35-70	95.3799	36.4829	10.0706	0	197.588	127.39	0
Viruses dsDNA viruses, no RNA stage Caudovirales Myoviridae unclassified Myoviridae Erwinia phage ENT90	0	0	0	0	12.9151	19.6479	0
Viruses dsDNA viruses, no RNA stage Caudovirales Myoviridae unclassified Myoviridae Erwinia phage phiEa2809	0	0	19.2022	0	0	0	0
Viruses dsDNA viruses, no RNA stage Caudovirales Myoviridae unclassified Myoviridae Erwinia phage phiEt88	0	9.08564	0	0	0	0	0
Viruses dsDNA viruses, no RNA stage Caudovirales Myoviridae unclassified Myoviridae Erwinia phage vB_EamM_EarlPhillipIV	26.4119	8.1373	18.0774	0	43.0809	99.5802	0
Viruses dsDNA viruses, no RNA stage Caudovirales Myoviridae unclassified Myoviridae Erwinia phage vB_EamM_Kwan	0	0	0	0	0	12.2341	0
Viruses dsDNA viruses, no RNA stage Caudovirales Myoviridae unclassified Myoviridae Erwinia phage vB_EamM_Phobos	0	0	28.8094	0	0	0	0
Viruses dsDNA viruses, no RNA stage Caudovirales Myoviridae unclassified Myoviridae Erwinia phage vB_EamM-Y2	0	15.6596	14.0172	0	0	0	0
Viruses dsDNA viruses, no RNA stage Caudovirales Myoviridae unclassified Myoviridae Escherichia phage 121Q	0	0	29.2479	0	0	0	0
Viruses dsDNA viruses, no RNA stage Caudovirales Myoviridae unclassified Myoviridae Escherichia phage APCEc01	0	0	0	0	0	43.3846	0
Viruses dsDNA viruses, no RNA stage Caudovirales Myoviridae unclassified Myoviridae Escherichia phage Av-05	0	0	55.2394	0	67.9856	0	0
Viruses dsDNA viruses, no RNA stage Caudovirales Myoviridae unclassified Myoviridae Escherichia phage EC6	0	0	0	0	17.0663	0	0
Viruses dsDNA viruses, no RNA stage Caudovirales Myoviridae unclassified Myoviridae Escherichia phage ECML-117	4.98181	143.608	387.201	0	0	18.8935	0
Viruses dsDNA viruses, no RNA stage Caudovirales Myoviridae unclassified Myoviridae Escherichia phage JH2	0	7.65864	0	0	0	0	0
Viruses dsDNA viruses, no RNA stage Caudovirales Myoviridae unclassified Myoviridae Escherichia phage PBECO 4	29.4072	634.855	445.252	655.152	535.088	65.0633	0
Viruses dsDNA viruses, no RNA stage Caudovirales Myoviridae unclassified Myoviridae Escherichia phage phAPEC8	49.9936	23.0404	31.2685	0	176.015	132.548	0
Viruses dsDNA viruses, no RNA stage Caudovirales Myoviridae unclassified Myoviridae Escherichia phage vB_EcoM-VpaE1	0	0	29.7284	0	0	0	0
Viruses dsDNA viruses, no RNA stage Caudovirales Myoviridae unclassified Myoviridae Flavobacterium phage FCL-2	0	148.35	52.5384	0	177.585	0	0
Viruses dsDNA viruses, no RNA stage Caudovirales Myoviridae unclassified Myoviridae Haemophilus phage Aaphi23	97.5967	82.6895	144.558	0	144.289	30.6644	0
Viruses dsDNA viruses, no RNA stage Caudovirales Myoviridae unclassified Myoviridae Halocynthia phage JM-2012	36.314	9.29978	47.4669	1097	126.352	180.22	0
Viruses dsDNA viruses, no RNA stage Caudovirales Myoviridae unclassified Myoviridae Iodobacteriophage phiPLPE	0	17.3893	0	0	0	0	0
Viruses dsDNA viruses, no RNA stage Caudovirales Myoviridae unclassified Myoviridae Klebsiella phage JD001	44.7897	0	29.3543	0	0	0	0
Viruses dsDNA viruses, no RNA stage Caudovirales Myoviridae unclassified Myoviridae Klebsiella phage K64-1	0	22.4271	224.553	0	261.251	148.33	0
Viruses dsDNA viruses, no RNA stage Caudovirales Myoviridae unclassified Myoviridae Klebsiella phage PKO111	0	0	33.0225	0	0	0	0
Viruses dsDNA viruses, no RNA stage Caudovirales Myoviridae unclassified Myoviridae Klebsiella phage vB_KpnM_KB57	35.7232	174.226	350.801	0	24.637	275.354	0
Viruses dsDNA viruses, no RNA stage Caudovirales Myoviridae unclassified Myoviridae Lactobacillus phage KC5a	0	0	5.0211	0	0	0	0
Viruses dsDNA viruses, no RNA stage Caudovirales Myoviridae unclassified Myoviridae Lactobacillus phage Lb338-1	0	0	49.8139	0	0	0	0
Viruses dsDNA viruses, no RNA stage Caudovirales Myoviridae unclassified Myoviridae Lactobacillus phage LBR48	0	0	6.18671	782.899	0	0	0
Viruses dsDNA viruses, no RNA stage Caudovirales Myoviridae unclassified Myoviridae Lactobacillus phage LfeInf	0	593.788	299.202	0	119.809	0	0
Viruses dsDNA viruses, no RNA stage Caudovirales Myoviridae unclassified Myoviridae Lactobacillus phage phi jlb1	0	8.96764	0	593.988	0	0	0
Viruses dsDNA viruses, no RNA stage Caudovirales Myoviridae unclassified Myoviridae Lactobacillus phage phiAQ113	0	4.2245	0	0	0	0	0
Viruses dsDNA viruses, no RNA stage Caudovirales Myoviridae unclassified Myoviridae Listeria phage LMSP-25	0	0	52.3178	0	0	0	0
Viruses dsDNA viruses, no RNA stage Caudovirales Myoviridae unclassified Myoviridae Microcystis phage MaMV-DC	18.9436	14.353	395.953	0	375.01	123.201	0
Viruses dsDNA viruses, no RNA stage Caudovirales Myoviridae unclassified Myoviridae Morganella phage vB_MmoM_MP1	0	29.8736	0	0	53.5568	0	0
Viruses dsDNA viruses, no RNA stage Caudovirales Myoviridae unclassified Myoviridae Mycobacterium phage Alice	0	0	54.7053	0	0	0	0
Viruses dsDNA viruses, no RNA stage Caudovirales Myoviridae unclassified Myoviridae Mycobacterium phage Myrna	0	129.968	118.924	0	0	0	0
Viruses dsDNA viruses, no RNA stage Caudovirales Myoviridae unclassified Myoviridae Natrialba phage PhiCh1	0	47.7409	119.759	665.392	193.821	5.65728	0
Viruses dsDNA viruses, no RNA stage Caudovirales Myoviridae unclassified Myoviridae Pectobacterium bacteriophage PM2	0	0	15.1547	0	77.3559	0	0
Viruses dsDNA viruses, no RNA stage Caudovirales Myoviridae unclassified Myoviridae Pectobacterium phage phiTE	0	28.9931	1.88694	0	0	59.7256	0
Viruses dsDNA viruses, no RNA stage Caudovirales Myoviridae unclassified Myoviridae Pectobacterium phage PM1	14.4146	0	29.6628	0	0	0	0
Viruses dsDNA viruses, no RNA stage Caudovirales Myoviridae unclassified Myoviridae Pectobacterium phage ZF40	0	1925.92	0	0	0	95.6704	0
Viruses dsDNA viruses, no RNA stage Caudovirales Myoviridae unclassified Myoviridae Pelagibacter phage HTVC008M	280.381	1147.64	2662.42	0	282.679	712.48	0
Viruses dsDNA viruses, no RNA stage Caudovirales Myoviridae unclassified Myoviridae Prochlorococcus phage MED4-184	7.2244	88.2094	0	0	0	0	0
Viruses dsDNA viruses, no RNA stage Caudovirales Myoviridae unclassified Myoviridae Prochlorococcus phage MED4-213	53.0479	58.6568	198.108	0	424.055	83.428	0
Viruses dsDNA viruses, no RNA stage Caudovirales Myoviridae unclassified Myoviridae Prochlorococcus phage P-HM1	153.204	75.821	180.082	0	89.1297	377.857	0
Viruses dsDNA viruses, no RNA stage Caudovirales Myoviridae unclassified Myoviridae Prochlorococcus phage P-HM2	55.1911	95.4413	167.518	0	203.222	60.7919	0
Viruses dsDNA viruses, no RNA stage Caudovirales Myoviridae unclassified Myoviridae Prochlorococcus phage P-RSM4	0	49.106	116.098	0	148.056	0	0
Viruses dsDNA viruses, no RNA stage Caudovirales Myoviridae unclassified Myoviridae Prochlorococcus phage P-SSM3	0	0	86.5002	0	0	51.7068	0
Viruses dsDNA viruses, no RNA stage Caudovirales Myoviridae unclassified Myoviridae Prochlorococcus phage P-SSM7	37.6405	26.9383	223.069	0	191.881	421.221	1815.75
Viruses dsDNA viruses, no RNA stage Caudovirales Myoviridae unclassified Myoviridae Prochlorococcus phage P-TIM68	2530.9	1420	2017.75	820.453	1427.72	638.984	1416.82
Viruses dsDNA viruses, no RNA stage Caudovirales Myoviridae unclassified Myoviridae Pseudoalteromonas phage H101	0	32.7922	56.2002	0	0	0	0
Viruses dsDNA viruses, no RNA stage Caudovirales Myoviridae unclassified Myoviridae Pseudomonas phage DL60	0	0	19.4533	0	0	0	0
Viruses dsDNA viruses, no RNA stage Caudovirales Myoviridae unclassified Myoviridae Pseudomonas phage JG024	0	22.831	0	0	0	0	0
Viruses dsDNA viruses, no RNA stage Caudovirales Myoviridae unclassified Myoviridae Pseudomonas phage K5	73.4236	0	28.3048	0	0	0	0
Viruses dsDNA viruses, no RNA stage Caudovirales Myoviridae unclassified Myoviridae Pseudomonas phage KPP12	21.2621	0	0	0	0	38.3891	0
Viruses dsDNA viruses, no RNA stage Caudovirales Myoviridae unclassified Myoviridae Pseudomonas phage Lu11	52.0129	0	42.7868	0	83.2384	31.9962	0
Viruses dsDNA viruses, no RNA stage Caudovirales Myoviridae unclassified Myoviridae Pseudomonas phage NH-4	0	27.3547	38.243	0	0	0	0
Viruses dsDNA viruses, no RNA stage Caudovirales Myoviridae unclassified Myoviridae Pseudomonas phage OBP	0	34.9113	0	0	0	0	0
Viruses dsDNA viruses, no RNA stage Caudovirales Myoviridae unclassified Myoviridae Pseudomonas phage PaBG	71.7299	23.9901	93.0425	0	87.3005	186.811	0
Viruses dsDNA viruses, no RNA stage Caudovirales Myoviridae unclassified Myoviridae Pseudomonas phage PaoP5	0	0	63.7243	0	0	17.6675	0
Viruses dsDNA viruses, no RNA stage Caudovirales Myoviridae unclassified Myoviridae Pseudomonas phage phi3	17.552	25.8962	139.684	792.631	111.105	223.339	0
Viruses dsDNA viruses, no RNA stage Caudovirales Myoviridae unclassified Myoviridae Pseudomonas phage phiPsa374	0	100.74	146.808	0	69.8539	77.1179	0
Viruses dsDNA viruses, no RNA stage Caudovirales Myoviridae unclassified Myoviridae Pseudomonas phage PPpW-3	168.207	73.6316	20.6633	0	154.266	63.8179	0
Viruses dsDNA viruses, no RNA stage Caudovirales Myoviridae unclassified Myoviridae Pseudomonas phage vB_Pae_PS44	0	0	108.018	0	0	0	0
Viruses dsDNA viruses, no RNA stage Caudovirales Myoviridae unclassified Myoviridae Pseudomonas phage vB_PaeM_PAO1_Ab27	0	7.44956	124.37	0	0	0	0
Viruses dsDNA viruses, no RNA stage Caudovirales Myoviridae unclassified Myoviridae Pseudomonas phage VCM	0	44.8203	69.975	0	138.767	0	0
Viruses dsDNA viruses, no RNA stage Caudovirales Myoviridae unclassified Myoviridae Psychrobacter phage pOW20-A	0	70.8253	83.7978	0	0	99.4542	0
Viruses dsDNA viruses, no RNA stage Caudovirales Myoviridae unclassified Myoviridae Ralstonia phage RSF1	114.653	971.3	162.165	0	431.013	203.963	0
Viruses dsDNA viruses, no RNA stage Caudovirales Myoviridae unclassified Myoviridae Ralstonia phage RSL1	81.5387	100.284	361.767	0	83.3358	266.094	0
Viruses dsDNA viruses, no RNA stage Caudovirales Myoviridae unclassified Myoviridae Ralstonia phage RSL2	0	30.6759	145.864	0	57.0362	12.6071	0
Viruses dsDNA viruses, no RNA stage Caudovirales Myoviridae unclassified Myoviridae Ralstonia phage RSP15	0	73.6687	85.3493	0	171.668	42.7285	0
Viruses dsDNA viruses, no RNA stage Caudovirales Myoviridae unclassified Myoviridae Rhizobium phage RHE Rhizobium phage RHEph06	1865.48	73.2649	194.311	1250.54	606.817	0	0
Viruses dsDNA viruses, no RNA stage Caudovirales Myoviridae unclassified Myoviridae Rhizobium phage RR1-A	263.765	1984.33	522.542	511.598	472.054	345.988	0
Viruses dsDNA viruses, no RNA stage Caudovirales Myoviridae unclassified Myoviridae Rhizobium phage RR1-B	44.4723	56.0231	51.4553	0	0	59.8214	0
Viruses dsDNA viruses, no RNA stage Caudovirales Myoviridae unclassified Myoviridae Rhizobium phage vB_RleM_P10VF	0	32.515	102.922	0	49.9781	224.459	0
Viruses dsDNA viruses, no RNA stage Caudovirales Myoviridae unclassified Myoviridae Rhizobium phage vB_RleM_PPF1	167.501	78.5449	267.452	303.689	434.562	320.639	0
Viruses dsDNA viruses, no RNA stage Caudovirales Myoviridae unclassified Myoviridae Rhodococcus phage E3	5.2062	23.3929	124.678	0	146.878	0	0
Viruses dsDNA viruses, no RNA stage Caudovirales Myoviridae unclassified Myoviridae Salmonella phage Det7	0	8.59151	0	0	0	0	0
Viruses dsDNA viruses, no RNA stage Caudovirales Myoviridae unclassified Myoviridae Salmonella phage NR01	0	17.1869	0	0	0	0	0
Viruses dsDNA viruses, no RNA stage Caudovirales Myoviridae unclassified Myoviridae Shewanella phage Spp001	7.18368	0	0	0	0	0	0
Viruses dsDNA viruses, no RNA stage Caudovirales Myoviridae unclassified Myoviridae Shewanella sp. phage 1/40	0	12.1674	0	0	74.4881	0	0
Viruses dsDNA viruses, no RNA stage Caudovirales Myoviridae unclassified Myoviridae Shewanella sp. phage 1/44	9.56364	16.1454	62.8887	763.817	0	0	539.292
Viruses dsDNA viruses, no RNA stage Caudovirales Myoviridae unclassified Myoviridae Shewanella sp. phage 3/49	0	12.929	28.5952	0	0	0	0
Viruses dsDNA viruses, no RNA stage Caudovirales Myoviridae unclassified Myoviridae Shigella phage SfII	72.6448	5.46396	0	448.74	192.34	0	0
Viruses dsDNA viruses, no RNA stage Caudovirales Myoviridae unclassified Myoviridae Shigella phage SfIV	56.7977	38.6668	109.834	0	437.007	328.832	0
Viruses dsDNA viruses, no RNA stage Caudovirales Myoviridae unclassified Myoviridae Sinorhizobium phage phiM9	61.9416	50.697	198.937	0	108.106	221.296	0
Viruses dsDNA viruses, no RNA stage Caudovirales Myoviridae unclassified Myoviridae Sphingomonas phage PAU	1160.6	54.9193	40.3692	0	95.3543	23.877	115.608
Viruses dsDNA viruses, no RNA stage Caudovirales Myoviridae unclassified Myoviridae Staphylococcus phage phiIPLA-RODI	0	0	25.9007	0	0	0	0
Viruses dsDNA viruses, no RNA stage Caudovirales Myoviridae unclassified Myoviridae Staphylococcus phage SA1	0	0	53.6088	0	77.3774	36.7704	0
Viruses dsDNA viruses, no RNA stage Caudovirales Myoviridae unclassified Myoviridae Synechococcus phage S-CAM1	0	108.358	128.473	0	157.472	113.711	0
Viruses dsDNA viruses, no RNA stage Caudovirales Myoviridae unclassified Myoviridae Synechococcus phage S-CAM8	0	30.7723	92.8421	0	0	173.063	0
Viruses dsDNA viruses, no RNA stage Caudovirales Myoviridae unclassified Myoviridae Synechococcus phage S-CRM01	32.9886	131.72	251.642	0	190.409	136.387	0
Viruses dsDNA viruses, no RNA stage Caudovirales Myoviridae unclassified Myoviridae Synechococcus phage S-IOM18	5.33528	44.3982	146.309	0	0	0	0
Viruses dsDNA viruses, no RNA stage Caudovirales Myoviridae unclassified Myoviridae Synechococcus phage S-RIM2 Synechococcus phage S-RIM2 R1_1999	9.87631	14.1434	34.3521	0	0	0	0
Viruses dsDNA viruses, no RNA stage Caudovirales Myoviridae unclassified Myoviridae Synechococcus phage S-RIM8 Synechococcus phage S-RIM8 A.HR1	0	4.37228	34.4836	0	0	23.4407	0
Viruses dsDNA viruses, no RNA stage Caudovirales Myoviridae unclassified Myoviridae Synechococcus phage S-ShM2	0	0	11.034	0	323.242	16.3517	4727.63
Viruses dsDNA viruses, no RNA stage Caudovirales Myoviridae unclassified Myoviridae Synechococcus phage S-SM1	0	46.793	133.592	0	0	0	0
Viruses dsDNA viruses, no RNA stage Caudovirales Myoviridae unclassified Myoviridae Synechococcus phage S-SM2	78.0031	146.515	455.996	0	834.514	309.302	49.1128
Viruses dsDNA viruses, no RNA stage Caudovirales Myoviridae unclassified Myoviridae Synechococcus phage S-SSM4	30.8144	30.7465	137.598	0	0	101.819	0
Viruses dsDNA viruses, no RNA stage Caudovirales Myoviridae unclassified Myoviridae Synechococcus phage S-SSM5	91.9814	20.1971	103.105	0	0	80.6164	0
Viruses dsDNA viruses, no RNA stage Caudovirales Myoviridae unclassified Myoviridae Synechococcus phage S-SSM7	0	120.466	338.723	192.859	463.706	419.849	0
Viruses dsDNA viruses, no RNA stage Caudovirales Myoviridae unclassified Myoviridae Synechococcus phage S-WAM1	28.5488	9.76476	26.6979	0	0	90.1538	0
Viruses dsDNA viruses, no RNA stage Caudovirales Myoviridae unclassified Myoviridae Synechococcus phage S-WAM2	0	62.8299	93.0123	0	0	0	0
Viruses dsDNA viruses, no RNA stage Caudovirales Myoviridae unclassified Myoviridae Synechococcus phage Syn19	0	13.0327	11.239	0	0	35.7598	0
Viruses dsDNA viruses, no RNA stage Caudovirales Myoviridae unclassified Myoviridae Thermus phage phiYS40	0	0	0	0	46.9152	6.94592	0
Viruses dsDNA viruses, no RNA stage Caudovirales Myoviridae unclassified Myoviridae Thermus phage TMA	0	34.0728	60.623	0	270.754	0	0
Viruses dsDNA viruses, no RNA stage Caudovirales Myoviridae unclassified Myoviridae Vibrio phage 11895-B1	121.138	0	0	0	7.47652	29.5389	0
Viruses dsDNA viruses, no RNA stage Caudovirales Myoviridae unclassified Myoviridae Vibrio phage CP-T1	0	0	17.7755	0	3057.37	0	14.6763
Viruses dsDNA viruses, no RNA stage Caudovirales Myoviridae unclassified Myoviridae Vibrio phage ICP1	0	0	30.0099	0	0	0	0
Viruses dsDNA viruses, no RNA stage Caudovirales Myoviridae unclassified Myoviridae Vibrio phage martha 12B12	0	837.124	0	0	0	0	0
Viruses dsDNA viruses, no RNA stage Caudovirales Myoviridae unclassified Myoviridae Vibrio phage X29	64.1313	11.1193	31.9638	0	233.687	0	0
Viruses dsDNA viruses, no RNA stage Caudovirales Myoviridae unclassified Myoviridae Xanthomonas phage vB_XveM_DIBBI	0	0	0	1077.55	0	0	0
Viruses dsDNA viruses, no RNA stage Caudovirales Myoviridae unclassified Myoviridae Yersinia phage phiR1-37	0	0	75.1102	0	67.8819	159.234	0
Viruses dsDNA viruses, no RNA stage Caudovirales Myoviridae Vequintavirinae Cr3virus Cronobacter virus CR3 Cronobacter phage CR3	0	0	36.0143	0	0	0	0
Viruses dsDNA viruses, no RNA stage Caudovirales Myoviridae Vequintavirinae Cr3virus Cronobacter virus CR9 Cronobacter phage CR9	0	13.0593	0	0	83.5985	0	0
Viruses dsDNA viruses, no RNA stage Caudovirales Myoviridae Vequintavirinae Se1virus Cronobacter virus GAP31 Cronobacter phage vB_CsaM_GAP31	0	22.4471	2.21325	0	0	37.1466	208.182
Viruses dsDNA viruses, no RNA stage Caudovirales Myoviridae Vequintavirinae Se1virus Escherichia virus 4MG Escherichia phage 4MG	0	0	59.4583	0	56.7559	0	0
Viruses dsDNA viruses, no RNA stage Caudovirales Myoviridae Vequintavirinae Se1virus Salmonella virus SE1 Salmonella phage PVP-SE1	0	0	0	0	74.2222	0	0
Viruses dsDNA viruses, no RNA stage Caudovirales Myoviridae Vequintavirinae Se1virus Salmonella virus SSE121 Salmonella phage SSE121	0	0	0	0	77.5011	0	0
Viruses dsDNA viruses, no RNA stage Caudovirales Myoviridae Vequintavirinae V5virus Escherichia virus FV3 Escherichia phage FV3	0	0	0	0	0	659.001	0
Viruses dsDNA viruses, no RNA stage Caudovirales Myoviridae Vhmlvirus Vibrio virus MAR Vibrio phage vB_VpaM_MAR	1718.82	8.24697	32.6819	0	39.2018	96.9412	13.8409
Viruses dsDNA viruses, no RNA stage Caudovirales Myoviridae Vhmlvirus Vibrio virus VHML Vibrio phage VHML	0	0	24.8979	0	102.216	0	551.047
Viruses dsDNA viruses, no RNA stage Caudovirales Myoviridae Vhmlvirus Vibrio virus VP585 Vibrio phage VP585	9.13643	35.4675	27.6825	358.943	49.058	122.451	0
Viruses dsDNA viruses, no RNA stage Caudovirales Myoviridae Vi1virus Dickeya virus Limestone	0	0	27.6612	0	0	0	0
Viruses dsDNA viruses, no RNA stage Caudovirales Myoviridae Vi1virus Salmonella phage ViI	0	8.23656	0	0	0	0	0
Viruses dsDNA viruses, no RNA stage Caudovirales Podoviridae	1947.55	6562.53	405.371	0	460.043	0	0
Viruses dsDNA viruses, no RNA stage Caudovirales Podoviridae Autographivirinae Kp34virus Klebsiella virus F19 Klebsiella phage F19	0	4.17186	0	0	0	76.7123	0
Viruses dsDNA viruses, no RNA stage Caudovirales Podoviridae Autographivirinae Phikmvvirus Pantoea phage LIMEzero	0	23.8217	8.9279	0	0	77.4955	0
Viruses dsDNA viruses, no RNA stage Caudovirales Podoviridae Autographivirinae Phikmvvirus unclassified phiKMV-like phages Acinetobacter phage Petty	0	82.7864	0	0	0	0	0
Viruses dsDNA viruses, no RNA stage Caudovirales Podoviridae Autographivirinae Phikmvvirus unclassified phiKMV-like phages Pseudomonas phage Andromeda	0	22.8649	0	0	0	0	0
Viruses dsDNA viruses, no RNA stage Caudovirales Podoviridae Autographivirinae Phikmvvirus unclassified phiKMV-like phages Pseudomonas phage phi-2	0	9.0791	22.8231	0	0	0	0
Viruses dsDNA viruses, no RNA stage Caudovirales Podoviridae Autographivirinae Sp6virus unclassified Sp6likevirus Lelliottia phage phD2B	0	0	13.7943	0	0	0	0
Viruses dsDNA viruses, no RNA stage Caudovirales Podoviridae Autographivirinae Sp6virus unclassified Sp6likevirus Proteus phage vB_PmiP_Pm5460	0	7.15924	50.584	0	0	0	0
Viruses dsDNA viruses, no RNA stage Caudovirales Podoviridae Autographivirinae T7virus Escherichia phage CICC 80001	0	0	0	451.29	0	0	0
Viruses dsDNA viruses, no RNA stage Caudovirales Podoviridae Autographivirinae T7virus Pseudomonad phage gh-1	0	4.49816	0	0	0	0	0
Viruses dsDNA viruses, no RNA stage Caudovirales Podoviridae Autographivirinae T7virus unclassified T7-like viruses Citrobacter phage SH1	0	0	15.0384	0	0	0	0
Viruses dsDNA viruses, no RNA stage Caudovirales Podoviridae Autographivirinae T7virus unclassified T7-like viruses Citrobacter phage SH3	0	16.7901	0	0	0	0	0
Viruses dsDNA viruses, no RNA stage Caudovirales Podoviridae Autographivirinae T7virus unclassified T7-like viruses Enterobacteria phage T3	0	8.63979	11.1224	0	0	0	0
Viruses dsDNA viruses, no RNA stage Caudovirales Podoviridae Autographivirinae T7virus unclassified T7-like viruses Erwinia phage vB_EamP-L1	0	12.5698	0	0	0	0	0
Viruses dsDNA viruses, no RNA stage Caudovirales Podoviridae Autographivirinae T7virus unclassified T7-like viruses Klebsiella phage KP32	0	0	27.9369	0	0	0	0
Viruses dsDNA viruses, no RNA stage Caudovirales Podoviridae Autographivirinae T7virus unclassified T7-like viruses Yersinia phage phiA1122	0	37.1114	25.9099	0	40.8152	0	0
Viruses dsDNA viruses, no RNA stage Caudovirales Podoviridae Autographivirinae T7virus unclassified T7-like viruses Yersinia phage phiYeO3-12	0	14.0462	4.62349	0	0	0	0
Viruses dsDNA viruses, no RNA stage Caudovirales Podoviridae Autographivirinae unassigned Autographivirinae Prochlorococcus phage P-SSP7	0	0	53.8413	0	0	0	0
Viruses dsDNA viruses, no RNA stage Caudovirales Podoviridae Autographivirinae unassigned Autographivirinae Synechococcus phage P60	0	37.825	0	0	0	0	0
Viruses dsDNA viruses, no RNA stage Caudovirales Podoviridae Autographivirinae unassigned Autographivirinae Synechococcus phage Syn5	0	4.89462	0	0	0	0	0
Viruses dsDNA viruses, no RNA stage Caudovirales Podoviridae Autographivirinae unclassified Autographivirinae Citrobacter phage CR44b	0	0	15	0	0	0	0
Viruses dsDNA viruses, no RNA stage Caudovirales Podoviridae Autographivirinae unclassified Autographivirinae Cyanophage 9515-10a	0	19.0498	113.764	0	0	68.1393	0
Viruses dsDNA viruses, no RNA stage Caudovirales Podoviridae Autographivirinae unclassified Autographivirinae Cyanophage NATL2A-133	0	0	10.0123	0	0	0	0
Viruses dsDNA viruses, no RNA stage Caudovirales Podoviridae Autographivirinae unclassified Autographivirinae Erwinia phage phiEa100	0	2.90282	0	0	0	0	0
Viruses dsDNA viruses, no RNA stage Caudovirales Podoviridae Autographivirinae unclassified Autographivirinae Ralstonia phage RSB2	0	0	36.6554	0	0	0	0
Viruses dsDNA viruses, no RNA stage Caudovirales Podoviridae Autographivirinae unclassified Autographivirinae Synechococcus phage S-CBP1	0	89.699	81.3969	0	30.1395	0	0
Viruses dsDNA viruses, no RNA stage Caudovirales Podoviridae Bcep22likevirus Burkholderia virus Bcep22	23.5237	82.4106	874.127	0	133.535	78.143	0
Viruses dsDNA viruses, no RNA stage Caudovirales Podoviridae Bcep22likevirus Burkholderia virus Bcepil02	0	66.6471	27.043	0	0	65.0933	0
Viruses dsDNA viruses, no RNA stage Caudovirales Podoviridae Bcep22likevirus Burkholderia virus Bcepmigl	19.1953	15.3841	0	0	30.3329	1278.84	0
Viruses dsDNA viruses, no RNA stage Caudovirales Podoviridae Bcep22likevirus Burkholderia virus DC1	37.5843	46.0281	46.0896	1002.33	261.064	95.1011	0
Viruses dsDNA viruses, no RNA stage Caudovirales Podoviridae Bpp1virus	0	0	0	0	119.556	0	0
Viruses dsDNA viruses, no RNA stage Caudovirales Podoviridae Bpp1virus Bordetella virus BPP1	1959.24	116.251	211.261	314.885	3257.2	3378.38	0
Viruses dsDNA viruses, no RNA stage Caudovirales Podoviridae Bpp1virus Burkholderia virus BcepC6B	236.931	605.896	338.577	0	59.0557	1415.4	0
Viruses dsDNA viruses, no RNA stage Caudovirales Podoviridae Cba41virus Cellulophaga virus Cba172 Cellulophaga phage phi17:2	0	107.125	10.1799	0	0	39.1194	0
Viruses dsDNA viruses, no RNA stage Caudovirales Podoviridae Cba41virus Cellulophaga virus Cba41 Cellulophaga phage phi4:1	0	13.2668	43.6051	0	0	0	0
Viruses dsDNA viruses, no RNA stage Caudovirales Podoviridae Epsilon15virus	0	47.2767	37.1169	0	0	0	0
Viruses dsDNA viruses, no RNA stage Caudovirales Podoviridae Epsilon15virus Escherichia phage phiV10	127.604	259.903	180.719	0	92.9692	122.242	0
Viruses dsDNA viruses, no RNA stage Caudovirales Podoviridae Epsilon15virus Salmonella phage epsilon15	110.991	98.5945	165.938	0	329.81	48.6436	0
Viruses dsDNA viruses, no RNA stage Caudovirales Podoviridae Epsilon15virus unclassified Epsilon15likevirus Escherichia phage TL-2011b	258.005	203.623	217.587	0	276.239	161.662	0
Viruses dsDNA viruses, no RNA stage Caudovirales Podoviridae F116virus Pseudomonas phage F116	102.145	0	35.9003	0	336.345	0	183.789
Viruses dsDNA viruses, no RNA stage Caudovirales Podoviridae Luz24virus Pseudomonas phage LUZ24	4.40286	17.8474	117.767	0	0	0	0
Viruses dsDNA viruses, no RNA stage Caudovirales Podoviridae Luz24virus Pseudomonas phage PaP3	0	0	34.258	0	0	0	0
Viruses dsDNA viruses, no RNA stage Caudovirales Podoviridae Luz24virus unclassified Luz24likevirus Pseudomonas phage MR299-2 Pseudomonas phage vB_PaeP_C1-14_Or Pseudomonas phage vB_PaeP_p2-10_Or1	0	53.0879	0	0	0	0	0
Viruses dsDNA viruses, no RNA stage Caudovirales Podoviridae Luz24virus unclassified Luz24likevirus Pseudomonas phage phiIBB-PAA2	32.8351	92.8047	420.029	0	0	0	0
Viruses dsDNA viruses, no RNA stage Caudovirales Podoviridae N4virus Escherichia phage N4	0	0	11.434	0	0	0	0
Viruses dsDNA viruses, no RNA stage Caudovirales Podoviridae N4virus unclassified N4likevirus Achromobacter phage JWAlpha	1.82261	36.4535	11.7392	0	0	0	0
Viruses dsDNA viruses, no RNA stage Caudovirales Podoviridae N4virus unclassified N4likevirus Dinoroseobacter phage DFL12phi1	48.4243	9.00548	128.771	152.679	104.515	96.3516	0
Viruses dsDNA viruses, no RNA stage Caudovirales Podoviridae N4virus unclassified N4likevirus Enterobacter phage EcP1	0	0	21.0259	0	0	0	0
Viruses dsDNA viruses, no RNA stage Caudovirales Podoviridae N4virus unclassified N4likevirus Erwinia phage Ea9-2	0	0	5.09415	0	0	0	0
Viruses dsDNA viruses, no RNA stage Caudovirales Podoviridae N4virus unclassified N4likevirus Erwinia phage vB_EamP_Frozen	0	0	13.1728	0	0	0	0
Viruses dsDNA viruses, no RNA stage Caudovirales Podoviridae N4virus unclassified N4likevirus Erwinia phage vB_EamP-S6	37.0205	0	13.107	0	0	33.3244	0
Viruses dsDNA viruses, no RNA stage Caudovirales Podoviridae N4virus unclassified N4likevirus Sulfitobacter phage EE36phi1	68.2868	0	0	0	0	5.83574	0
Viruses dsDNA viruses, no RNA stage Caudovirales Podoviridae N4virus unclassified N4likevirus Sulfitobacter phage phiCB2047-B	0	0	0	0	86.3119	0	0
Viruses dsDNA viruses, no RNA stage Caudovirales Podoviridae N4virus unclassified N4likevirus Vibrio phage VBP47	0	15.6622	0	0	0	0	0
Viruses dsDNA viruses, no RNA stage Caudovirales Podoviridae Nonanavirus Salmonella virus 9NA Salmonella phage 9NA	20.4226	23.9543	46.3207	0	0	0	0
Viruses dsDNA viruses, no RNA stage Caudovirales Podoviridae P22virus Salmonella phage HK620	0	0	0	0	26.7507	0	0
Viruses dsDNA viruses, no RNA stage Caudovirales Podoviridae P22virus Salmonella phage ST64T	0	0	34.4714	0	0	50.3257	0
Viruses dsDNA viruses, no RNA stage Caudovirales Podoviridae P22virus Salmonella virus P22	0	3.49452	1.0646	0	0	41.6133	0
Viruses dsDNA viruses, no RNA stage Caudovirales Podoviridae P22virus Shigella phage Sf6	0	46.7411	128.218	16223.3	260.845	1441.63	0
Viruses dsDNA viruses, no RNA stage Caudovirales Podoviridae P22virus unclassified P22likevirus Enterobacteria phage ST104	0	0	0	684.632	94.2361	0	17.7447
Viruses dsDNA viruses, no RNA stage Caudovirales Podoviridae P22virus unclassified P22likevirus Enterobacteria phage UAB_Phi20	0	0	0	0	0	19.8649	0
Viruses dsDNA viruses, no RNA stage Caudovirales Podoviridae P22virus unclassified P22likevirus Salmonella phage epsilon34	0	0	62.6764	0	0	88.938	0
Viruses dsDNA viruses, no RNA stage Caudovirales Podoviridae P22virus unclassified P22likevirus Salmonella phage g341c	26.2269	80.9745	107.623	0	57.9358	137.622	0
Viruses dsDNA viruses, no RNA stage Caudovirales Podoviridae P22virus unclassified P22likevirus Salmonella phage SE1	0	0	0	0	0	17.6551	0
Viruses dsDNA viruses, no RNA stage Caudovirales Podoviridae P22virus unclassified P22likevirus Salmonella phage vB_SemP_Emek	0	18.3727	25.3355	0	15.8399	31.739	0
Viruses dsDNA viruses, no RNA stage Caudovirales Podoviridae Pagevirus Bacillus virus Pascal Bacillus phage Pascal	0	76.0012	44.8612	0	0	0	0
Viruses dsDNA viruses, no RNA stage Caudovirales Podoviridae Pagevirus Bacillus virus Pookie Bacillus phage Pookie	44.5373	155.045	96.5777	0	0	23.4285	0
Viruses dsDNA viruses, no RNA stage Caudovirales Podoviridae Phieco32virus Escherichia virus phiEco32	0	0	0	0	46.938	0	0
Viruses dsDNA viruses, no RNA stage Caudovirales Podoviridae Phieco32virus unclassified Phieco32likevirus Cronobacter phage vB_CsaP_GAP52	49.1342	14.7915	12.0148	0	60.9938	49.1986	0
Viruses dsDNA viruses, no RNA stage Caudovirales Podoviridae Picovirinae Phi29virus Bacillus virus phi29	1.90856	0	0	0	0	0	0
Viruses dsDNA viruses, no RNA stage Caudovirales Podoviridae Picovirinae unclassified Picovirinae Clostridium phage phiCP7R	0	0	0	0	92.7214	0	0
Viruses dsDNA viruses, no RNA stage Caudovirales Podoviridae unassigned Podoviridae Cellulophaga phage phi19:3	17.3378	1204.67	723.226	0	74.2145	0	0
Viruses dsDNA viruses, no RNA stage Caudovirales Podoviridae unassigned Podoviridae Hamiltonella virus APSE1	0	13.8217	0	0	2487.02	0	0
Viruses dsDNA viruses, no RNA stage Caudovirales Podoviridae unassigned Podoviridae Phormidium phage Pf-WMP3	0	40.8487	0	0	0	0	0
Viruses dsDNA viruses, no RNA stage Caudovirales Podoviridae unassigned Podoviridae Roseobacter phage SIO1	38.0681	75.4952	167.49	0	0	0	0
Viruses dsDNA viruses, no RNA stage Caudovirales Podoviridae unassigned Podoviridae Vibrio phage VpV262	0	13.3472	9.09972	772.118	0	0	0
Viruses dsDNA viruses, no RNA stage Caudovirales Podoviridae unclassified Podoviridae	2561.96	2359.73	204.041	690.138	211.913	0	25.7965
Viruses dsDNA viruses, no RNA stage Caudovirales Podoviridae unclassified Podoviridae Acinetobacter phage AB3	0	22.7201	0	0	0	0	0
Viruses dsDNA viruses, no RNA stage Caudovirales Podoviridae unclassified Podoviridae Acinetobacter phage Abp1	0	45.0215	0	0	0	0	0
Viruses dsDNA viruses, no RNA stage Caudovirales Podoviridae unclassified Podoviridae Acinetobacter phage Bphi-B1251	139.486	151.813	30.1018	1321.41	310.152	3019.44	232.604
Viruses dsDNA viruses, no RNA stage Caudovirales Podoviridae unclassified Podoviridae Acinetobacter phage Fri1	0	92.2888	0	0	0	32.1001	0
Viruses dsDNA viruses, no RNA stage Caudovirales Podoviridae unclassified Podoviridae Acinetobacter phage phiAB1	0	71.2687	0	0	0	0	0
Viruses dsDNA viruses, no RNA stage Caudovirales Podoviridae unclassified Podoviridae Acinetobacter phage phiAB6	0	19.7676	0	0	0	0	0
Viruses dsDNA viruses, no RNA stage Caudovirales Podoviridae unclassified Podoviridae Acinetobacter phage vB_AbaP_Acibel007	0	80.2282	0	0	0	31.5445	0
Viruses dsDNA viruses, no RNA stage Caudovirales Podoviridae unclassified Podoviridae Acinetobacter phage vB_AbaP_PD-AB9	0	19.1072	0	0	0	0	0
Viruses dsDNA viruses, no RNA stage Caudovirales Podoviridae unclassified Podoviridae Alteromonas phage vB_AmaP_AD45-P Alteromonas phage vB_AmaP_AD45-P1	0	199.682	262.803	0	78.7982	0	0
Viruses dsDNA viruses, no RNA stage Caudovirales Podoviridae unclassified Podoviridae Anabaena phage A-4L	0	7.86114	0	0	0	0	0
Viruses dsDNA viruses, no RNA stage Caudovirales Podoviridae unclassified Podoviridae Bacillus phage Pavlov	6.76513	78.2489	146.474	0	0	0	0
Viruses dsDNA viruses, no RNA stage Caudovirales Podoviridae unclassified Podoviridae Bacteriophage APSE-2	32.9742	31.0403	7.26151	0	36.3031	63.9399	0
Viruses dsDNA viruses, no RNA stage Caudovirales Podoviridae unclassified Podoviridae Brucella phage Pr	125.863	1711.97	308.666	877.65	459.432	105.714	0
Viruses dsDNA viruses, no RNA stage Caudovirales Podoviridae unclassified Podoviridae Brucella phage Tb	27.4345	0	158.658	526.327	164.893	0	0
Viruses dsDNA viruses, no RNA stage Caudovirales Podoviridae unclassified Podoviridae Cellulophaga phage phi13:2	0	187.295	561.689	0	38.938	0	0
Viruses dsDNA viruses, no RNA stage Caudovirales Podoviridae unclassified Podoviridae Cellulophaga phage phi14:2	230.951	1571.58	1649.47	0	581.16	442.524	3083.21
Viruses dsDNA viruses, no RNA stage Caudovirales Podoviridae unclassified Podoviridae Cellulophaga phage phi18:3	53.0911	893.648	497.615	0	31.5925	0	0
Viruses dsDNA viruses, no RNA stage Caudovirales Podoviridae unclassified Podoviridae Cellulophaga phage phi38:1	458.173	7075.78	5919.56	0	207.946	263.183	2369.53
Viruses dsDNA viruses, no RNA stage Caudovirales Podoviridae unclassified Podoviridae Cellulophaga phage phi46:3	0	121.713	370.788	0	0	0	0
Viruses dsDNA viruses, no RNA stage Caudovirales Podoviridae unclassified Podoviridae Citrobacter phage CVT22	0	20.5501	17.0136	0	0	0	0
Viruses dsDNA viruses, no RNA stage Caudovirales Podoviridae unclassified Podoviridae Delftia phage RG-2014	0	12.0182	4.12778	0	0	0	0
Viruses dsDNA viruses, no RNA stage Caudovirales Podoviridae unclassified Podoviridae Edwardsiella phage KF-1	47.4862	28.6648	18.996	0	0	0	0
Viruses dsDNA viruses, no RNA stage Caudovirales Podoviridae unclassified Podoviridae Enterobacter phage Tyrion	17.2434	34.8705	50.0158	0	114.052	110.846	0
Viruses dsDNA viruses, no RNA stage Caudovirales Podoviridae unclassified Podoviridae Enterobacteria phage 933W sensu lato Stx2 converting phage II	0	12.3443	0	0	68.145	0	0
Viruses dsDNA viruses, no RNA stage Caudovirales Podoviridae unclassified Podoviridae Enterobacteria phage IME10	0	2291.88	0	1489.73	0	49.0878	0
Viruses dsDNA viruses, no RNA stage Caudovirales Podoviridae unclassified Podoviridae Enterobacteria phage J8-65	0	17.572	0	0	0	0	0
Viruses dsDNA viruses, no RNA stage Caudovirales Podoviridae unclassified Podoviridae Enterobacteria phage Sf101	0	27.6269	0	0	0	24.7114	0
Viruses dsDNA viruses, no RNA stage Caudovirales Podoviridae unclassified Podoviridae Erwinia phage PEp14	18.9984	26.5598	40.257	0	28.4357	40.7615	0
Viruses dsDNA viruses, no RNA stage Caudovirales Podoviridae unclassified Podoviridae Escherichia phage ECBP2	0	0	0	0	0	38.9812	0
Viruses dsDNA viruses, no RNA stage Caudovirales Podoviridae unclassified Podoviridae Escherichia phage ECBP5	0	25.2172	9.53172	663.491	23.8074	0	0
Viruses dsDNA viruses, no RNA stage Caudovirales Podoviridae unclassified Podoviridae Escherichia phage KBNP1711	0	0	0	0	0	20.8311	0
Viruses dsDNA viruses, no RNA stage Caudovirales Podoviridae unclassified Podoviridae Escherichia phage PA2	0	6.45741	0	0	0	0	0
Viruses dsDNA viruses, no RNA stage Caudovirales Podoviridae unclassified Podoviridae Escherichia phage phi191 sensu lato Bacillus phage phBC6A51	53.8069	20.7057	19.0089	0	0	0	0
Viruses dsDNA viruses, no RNA stage Caudovirales Podoviridae unclassified Podoviridae Escherichia phage phi191 sensu lato Bacillus phage phBC6A52	24.898	48.8743	0	0	75.5778	20.9085	0
Viruses dsDNA viruses, no RNA stage Caudovirales Podoviridae unclassified Podoviridae Escherichia phage phi191 sensu lato Delftia phage IME-DE1	11.2862	0	0	0	0	0	0
Viruses dsDNA viruses, no RNA stage Caudovirales Podoviridae unclassified Podoviridae Escherichia phage phi191 sensu lato Enterobacteria phage VT2phi_272	0	0	23.1408	0	0	0	0
Viruses dsDNA viruses, no RNA stage Caudovirales Podoviridae unclassified Podoviridae Escherichia phage phi191 sensu lato Escherichia phage phi191	0	8.51578	0	0	0	0	0
Viruses dsDNA viruses, no RNA stage Caudovirales Podoviridae unclassified Podoviridae Escherichia phage phi191 sensu lato Gordonia phage GMA3	0	0	26.5286	0	0	0	0
Viruses dsDNA viruses, no RNA stage Caudovirales Podoviridae unclassified Podoviridae Escherichia phage phi191 sensu lato Mycobacterium phage Phlei	0	6.18077	0	0	0	0	0
Viruses dsDNA viruses, no RNA stage Caudovirales Podoviridae unclassified Podoviridae Escherichia phage phi191 sensu lato Salmonella phage SEN22	0	0	23.9695	0	0	118.149	0
Viruses dsDNA viruses, no RNA stage Caudovirales Podoviridae unclassified Podoviridae Escherichia phage phi191 sensu lato Salmonella phage SEN34	0	0	13.0341	0	0	63.3698	0
Viruses dsDNA viruses, no RNA stage Caudovirales Podoviridae unclassified Podoviridae Escherichia phage phi191 sensu lato Streptococcus phage 315.1	0	21.4176	209.065	0	0	76.0958	0
Viruses dsDNA viruses, no RNA stage Caudovirales Podoviridae unclassified Podoviridae Escherichia phage phi191 sensu lato Streptococcus phage 315.2	0	0	10.8884	0	0	0	0
Viruses dsDNA viruses, no RNA stage Caudovirales Podoviridae unclassified Podoviridae Escherichia phage phi191 sensu lato Streptococcus phage 315.4	0	8.72314	0	0	27.118	0	0
Viruses dsDNA viruses, no RNA stage Caudovirales Podoviridae unclassified Podoviridae Escherichia phage phi191 sensu lato Streptococcus phage 315.6	0	31.5384	0	0	0	0	0
Viruses dsDNA viruses, no RNA stage Caudovirales Podoviridae unclassified Podoviridae Escherichia phage phi191 sensu lato Streptococcus phage A25	486.04	0	0	0	0	0	0
Viruses dsDNA viruses, no RNA stage Caudovirales Podoviridae unclassified Podoviridae Escherichia phage phi191 sensu lato Streptococcus phage T12	0	41.5239	30.6826	0	0	0	0
Viruses dsDNA viruses, no RNA stage Caudovirales Podoviridae unclassified Podoviridae Escherichia phage phi191 sensu lato Vibrio phage phi-A318	0	0	13.7477	0	0	0	0
Viruses dsDNA viruses, no RNA stage Caudovirales Podoviridae unclassified Podoviridae Escherichia phage Pollock	0	55.1251	0	0	0	0	0
Viruses dsDNA viruses, no RNA stage Caudovirales Podoviridae unclassified Podoviridae Escherichia phage TL-2011c	2.19395	0	0	0	0	0	0
Viruses dsDNA viruses, no RNA stage Caudovirales Podoviridae unclassified Podoviridae Helicobacter phage 1961P	0	10.1822	0	0	0	0	0
Viruses dsDNA viruses, no RNA stage Caudovirales Podoviridae unclassified Podoviridae Helicobacter phage KHP30	0	568.149	0	0	0	0	0
Viruses dsDNA viruses, no RNA stage Caudovirales Podoviridae unclassified Podoviridae Helicobacter phage KHP40	0	0	0	0	81.338	0	0
Viruses dsDNA viruses, no RNA stage Caudovirales Podoviridae unclassified Podoviridae Lactoccocus phage WP-2	0	0	32.0081	0	0	0	0
Viruses dsDNA viruses, no RNA stage Caudovirales Podoviridae unclassified Podoviridae Liberibacter phage SC1	0	0	11.3729	0	3674.14	0	44.9829
Viruses dsDNA viruses, no RNA stage Caudovirales Podoviridae unclassified Podoviridae Liberibacter phage SC2	0	0	5.24009	0	0	0	0
Viruses dsDNA viruses, no RNA stage Caudovirales Podoviridae unclassified Podoviridae Mesorhizobium phage vB_MloP_Lo5R7ANS	0	120.221	178.693	0	0	28.5823	0
Viruses dsDNA viruses, no RNA stage Caudovirales Podoviridae unclassified Podoviridae Myxococcus phage Mx8	200.746	3799.67	463.576	0	880.205	106.657	0
Viruses dsDNA viruses, no RNA stage Caudovirales Podoviridae unclassified Podoviridae Pectobacterium phage PP90	0	0	8.36707	0	0	0	0
Viruses dsDNA viruses, no RNA stage Caudovirales Podoviridae unclassified Podoviridae Pelagibacter phage HTVC010P	1806.68	728.813	2090.8	1280.62	3392.46	4244.22	13.8274
Viruses dsDNA viruses, no RNA stage Caudovirales Podoviridae unclassified Podoviridae Pelagibacter phage HTVC011P	3.87504	42.3364	207.813	0	0	45.5298	0
Viruses dsDNA viruses, no RNA stage Caudovirales Podoviridae unclassified Podoviridae Pelagibacter phage HTVC019P	0	325.47	887.874	0	65.4864	0	0
Viruses dsDNA viruses, no RNA stage Caudovirales Podoviridae unclassified Podoviridae Planktothrix phage PaV-LD	681.854	428.266	2830.78	2018.22	4639.65	2243.78	602.668
Viruses dsDNA viruses, no RNA stage Caudovirales Podoviridae unclassified Podoviridae Podovirus Lau218	96.6891	61.3253	54.6234	0	26.3182	0	0
Viruses dsDNA viruses, no RNA stage Caudovirales Podoviridae unclassified Podoviridae Prochlorococcus phage P-SSP10	0	0	37.6074	0	0	0	0
Viruses dsDNA viruses, no RNA stage Caudovirales Podoviridae unclassified Podoviridae Proteus phage PM 93	0	16.9967	0	0	0	0	0
Viruses dsDNA viruses, no RNA stage Caudovirales Podoviridae unclassified Podoviridae Pseudoalteromonas phage RIO-1	0	48.9916	82.2532	0	0	16.4661	0
Viruses dsDNA viruses, no RNA stage Caudovirales Podoviridae unclassified Podoviridae Pseudomonas phage AF	98.3886	84.6947	3195.02	815.092	547.45	2928.64	0
Viruses dsDNA viruses, no RNA stage Caudovirales Podoviridae unclassified Podoviridae Pseudomonas phage DL54	2.4666	15.3668	0	0	0	0	0
Viruses dsDNA viruses, no RNA stage Caudovirales Podoviridae unclassified Podoviridae Pseudomonas phage KPP25	0	20.9769	24.096	0	147.202	0	0
Viruses dsDNA viruses, no RNA stage Caudovirales Podoviridae unclassified Podoviridae Pseudomonas phage PaP2	43.6797	0	14.3245	0	0	33.8043	0
Viruses dsDNA viruses, no RNA stage Caudovirales Podoviridae unclassified Podoviridae Pseudomonas phage PhiCHU	0	22.7253	0	0	0	0	0
Viruses dsDNA viruses, no RNA stage Caudovirales Podoviridae unclassified Podoviridae Pseudomonas phage tf	0	44.7383	120.285	0	0	38.0581	0
Viruses dsDNA viruses, no RNA stage Caudovirales Podoviridae unclassified Podoviridae Pseudomonas phage UFV-P2	49.0119	106.054	258.616	0	0	46.515	0
Viruses dsDNA viruses, no RNA stage Caudovirales Podoviridae unclassified Podoviridae Pseudomonas phage YMC11/06/C171_PPU_BP	0	10.5134	0	0	44.2972	0	0
Viruses dsDNA viruses, no RNA stage Caudovirales Podoviridae unclassified Podoviridae Puniceispirillum phage HMO-2011	405.543	510.534	1026.31	0	119.927	52.7024	0
Viruses dsDNA viruses, no RNA stage Caudovirales Podoviridae unclassified Podoviridae Ralstonia phage RSK1	418.995	525.309	351.6	0	535.794	154.415	0
Viruses dsDNA viruses, no RNA stage Caudovirales Podoviridae unclassified Podoviridae Rhodoferax phage P26218	8646.67	172.939	253.266	0	16582.1	111.418	204.549
Viruses dsDNA viruses, no RNA stage Caudovirales Podoviridae unclassified Podoviridae Salinivibrio phage CW02	0	13.9754	0	0	22.3474	0	0
Viruses dsDNA viruses, no RNA stage Caudovirales Podoviridae unclassified Podoviridae Salmonella Phage 103203_sal5	0	6.53607	0	0	0	0	0
Viruses dsDNA viruses, no RNA stage Caudovirales Podoviridae unclassified Podoviridae Salmonella phage 7-11	0	14.2033	0	0	0	0	0
Viruses dsDNA viruses, no RNA stage Caudovirales Podoviridae unclassified Podoviridae Salmonella phage SPN1S	73.8551	38.6975	86.9641	0	54.8814	62.1157	0
Viruses dsDNA viruses, no RNA stage Caudovirales Podoviridae unclassified Podoviridae Salmonella phage SPN9CC	0	11.1244	34.842	0	0	26.2542	0
Viruses dsDNA viruses, no RNA stage Caudovirales Podoviridae unclassified Podoviridae Shigella phage 75/02 Stx	38.084	20.127	38.4009	0	0	10.3378	0
Viruses dsDNA viruses, no RNA stage Caudovirales Podoviridae unclassified Podoviridae Synechococcus phage S-CBP4	0	7.10281	0	0	0	0	0
Viruses dsDNA viruses, no RNA stage Caudovirales Podoviridae unclassified Podoviridae Synechococcus phage S-CBP42	142.838	263.13	133.087	0	0	0	0
Viruses dsDNA viruses, no RNA stage Caudovirales Podoviridae unclassified Podoviridae Synechococcus phage S-RIP1	20.5463	67.5328	76.2007	0	0	0	0
Viruses dsDNA viruses, no RNA stage Caudovirales Podoviridae unclassified Podoviridae Thalassomonas phage BA3	170.239	42.4205	55.4046	0	2272.65	0	32.6594
Viruses dsDNA viruses, no RNA stage Caudovirales Podoviridae unclassified Podoviridae Vibrio phage CHOED	17.1031	37.4045	54.8585	0	0	0	0
Viruses dsDNA viruses, no RNA stage Caudovirales Podoviridae unclassified Podoviridae Vibrio phage ICP2	19.0179	14.0397	7.06678	0	0	83.5989	0
Viruses dsDNA viruses, no RNA stage Caudovirales Podoviridae unclassified Podoviridae Vibrio phage ICP2_2013_A_Haiti	0	0	57.0752	0	0	0	0
Viruses dsDNA viruses, no RNA stage Caudovirales Podoviridae unclassified Podoviridae Vibrio phage J2	22.1628	0	18.4865	0	0	0	0
Viruses dsDNA viruses, no RNA stage Caudovirales Podoviridae unclassified Podoviridae Vibrio phage PVA1	106.001	2083.5	40.6663	0	162.87	37.2535	0
Viruses dsDNA viruses, no RNA stage Caudovirales Podoviridae unclassified Podoviridae Vibrio phage QH	0	23.075	0	0	0	0	0
Viruses dsDNA viruses, no RNA stage Caudovirales Podoviridae unclassified Podoviridae Vibrio phage VPMS1	0	38.6601	0	0	0	0	0
Viruses dsDNA viruses, no RNA stage Caudovirales Podoviridae unclassified Podoviridae Vibrio phage VvAW1	1881.16	107.74	577.957	0	4142.8	42.3721	0
Viruses dsDNA viruses, no RNA stage Caudovirales Podoviridae unclassified Podoviridae Xanthomonas citri phage CP2	42.8771	45.781	71.3984	0	26.9417	72.5512	0
Viruses dsDNA viruses, no RNA stage Caudovirales Podoviridae unclassified Podoviridae Xylella phage Xfas53	0	1802.77	49.2751	0	169.778	26.303	0
Viruses dsDNA viruses, no RNA stage Caudovirales Podoviridae unclassified Podoviridae Yersinia phage vB_YenP_AP10	0	23.7474	0	0	0	0	0
Viruses dsDNA viruses, no RNA stage Caudovirales Podoviridae Vp5virus Vibrio virus VC8 Vibrio phage phiVC8	31.8724	109.705	123.072	0	0	0	0
Viruses dsDNA viruses, no RNA stage Caudovirales Podoviridae Vp5virus Vibrio virus VP2 Vibrio phage VP2	0	170.089	448.169	0	14.3456	52.9848	0
Viruses dsDNA viruses, no RNA stage Caudovirales Podoviridae Vp5virus Vibrio virus VP5 Vibrio phage VP5	0	44.8434	2.12248	0	0	44.7294	0
Viruses dsDNA viruses, no RNA stage Caudovirales Siphoviridae	1057.56	1505.48	281.981	0	1689.72	1853.51	0
Viruses dsDNA viruses, no RNA stage Caudovirales Siphoviridae Andromedavirus Bacillus virus Blastoid	0	13.15	0	0	0	0	0
Viruses dsDNA viruses, no RNA stage Caudovirales Siphoviridae Andromedavirus Bacillus virus Curly	0	6.51853	8.53223	0	125.836	0	0
Viruses dsDNA viruses, no RNA stage Caudovirales Siphoviridae Andromedavirus Bacillus virus Eoghan	0	15.6397	3.86917	0	0	0	0
Viruses dsDNA viruses, no RNA stage Caudovirales Siphoviridae Andromedavirus Bacillus virus Riggi	0	11.625	65.2448	0	165.386	0	0
Viruses dsDNA viruses, no RNA stage Caudovirales Siphoviridae Barnyardvirus Mycobacterium phage Patience	0	0	26.929	0	0	0	0
Viruses dsDNA viruses, no RNA stage Caudovirales Siphoviridae Biseptimavirus Staphylococcus phage Pvl108	0	0	67.6109	0	117.568	0	0
Viruses dsDNA viruses, no RNA stage Caudovirales Siphoviridae Bronvirus Mycobacterium phage bron	0	0	37.3893	0	0	0	0
Viruses dsDNA viruses, no RNA stage Caudovirales Siphoviridae C5virus Lactobacillus phage c5	134.399	332.787	231.699	0	0	0	0
Viruses dsDNA viruses, no RNA stage Caudovirales Siphoviridae Cba181virus Cellulophaga virus Cba171 Cellulophaga phage phi17:1	0	10.3738	11.7199	0	2394.06	0	0
Viruses dsDNA viruses, no RNA stage Caudovirales Siphoviridae Cba181virus Cellulophaga virus Cba181 Cellulophaga phage phi18:1	1.29127	143.717	244.415	0	0	0	0
Viruses dsDNA viruses, no RNA stage Caudovirales Siphoviridae Cbastvirus Cellulophaga virus ST Cellulophaga phage phiST	0	47.337	36.5545	0	0	0	0
Viruses dsDNA viruses, no RNA stage Caudovirales Siphoviridae Cecivirus Bacillus virus 250	0	7.55982	0	0	0	0	0
Viruses dsDNA viruses, no RNA stage Caudovirales Siphoviridae Charlievirus Mycobacterium phage Charlie	0	0	20.9762	0	0	0	0
Viruses dsDNA viruses, no RNA stage Caudovirales Siphoviridae Che8virus Mycobacterium phage Ardmore	0	0	3.99878	0	0	0	0
Viruses dsDNA viruses, no RNA stage Caudovirales Siphoviridae Che8virus Mycobacterium phage Avani	0	0	35.2248	0	0	0	0
Viruses dsDNA viruses, no RNA stage Caudovirales Siphoviridae Che8virus Mycobacterium phage Che9d	0	20.9611	0	0	0	0	0
Viruses dsDNA viruses, no RNA stage Caudovirales Siphoviridae Che8virus Mycobacterium phage Llij	0	0	2.40296	1029.32	0	42.0812	0
Viruses dsDNA viruses, no RNA stage Caudovirales Siphoviridae Che8virus Mycobacterium phage Ramsey	0	17.4484	0	0	0	0	0
Viruses dsDNA viruses, no RNA stage Caudovirales Siphoviridae Che8virus Mycobacterium phage SG4	0	0	29.9004	0	0	0	0
Viruses dsDNA viruses, no RNA stage Caudovirales Siphoviridae Chivirus Salmonella phage SPN19	0	0	93.7099	0	0	0	0
Viruses dsDNA viruses, no RNA stage Caudovirales Siphoviridae Cjw1virus Mycobacterium phage 244	0	0	0	0	142.154	0	0
Viruses dsDNA viruses, no RNA stage Caudovirales Siphoviridae Cjw1virus Mycobacterium phage Kostya	0	13.0057	44.1914	0	134.157	53.7405	0
Viruses dsDNA viruses, no RNA stage Caudovirales Siphoviridae Cjw1virus Mycobacterium phage Toto	0	16.6236	0	0	61.7395	0	0
Viruses dsDNA viruses, no RNA stage Caudovirales Siphoviridae Cjw1virus unclassified Cjwunalikevirus Mycobacterium phage Dusk	0	0	36.241	0	0	0	0
Viruses dsDNA viruses, no RNA stage Caudovirales Siphoviridae D3virus Pseudomonas phage D3	263.25	21.3777	82.1273	0	292.589	0	0
Viruses dsDNA viruses, no RNA stage Caudovirales Siphoviridae D3virus Pseudomonas phage PMG1	0	60.9159	100.477	0	62.7657	0	0
Viruses dsDNA viruses, no RNA stage Caudovirales Siphoviridae E125virus	0	0	0	0	0	78.191	0
Viruses dsDNA viruses, no RNA stage Caudovirales Siphoviridae E125virus Burkholderia virus phi1026b	300.61	159.757	694.543	771.831	515.456	379.181	303.768
Viruses dsDNA viruses, no RNA stage Caudovirales Siphoviridae E125virus Burkholderia virus phi6442	0	0	0	0	0	579.393	0
Viruses dsDNA viruses, no RNA stage Caudovirales Siphoviridae E125virus Burkholderia virus phiE125	0	49.3173	50.7805	567.05	81.2106	0	0
Viruses dsDNA viruses, no RNA stage Caudovirales Siphoviridae Guernseyvirinae Jerseyvirus Salmonella phage Jersey	0	3.70814	0	0	0	0	0
Viruses dsDNA viruses, no RNA stage Caudovirales Siphoviridae Guernseyvirinae Jerseyvirus Salmonella phage SE2	0	0	0	234.501	0	0	0
Viruses dsDNA viruses, no RNA stage Caudovirales Siphoviridae Guernseyvirinae Jerseyvirus Salmonella phage SS3e	0	0	0	0	0	0	18.2887
Viruses dsDNA viruses, no RNA stage Caudovirales Siphoviridae Guernseyvirinae Sp31virus Salmonella virus SP31 Salmonella phage FSL SP-031	12.1819	20.4088	0	0	69.1234	0	0
Viruses dsDNA viruses, no RNA stage Caudovirales Siphoviridae L5virus Mycobacterium phage Alma	0	29.4139	28.904	0	0	0	0
Viruses dsDNA viruses, no RNA stage Caudovirales Siphoviridae L5virus Mycobacterium phage Bxz2	0	0	21.512	0	0	0	0
Viruses dsDNA viruses, no RNA stage Caudovirales Siphoviridae L5virus Mycobacterium phage Che12	42.4724	0	65.5118	0	0	0	0
Viruses dsDNA viruses, no RNA stage Caudovirales Siphoviridae L5virus Mycobacterium phage D29	0	0	52.7147	0	0	0	0
Viruses dsDNA viruses, no RNA stage Caudovirales Siphoviridae L5virus Mycobacterium phage Jasper	0	8.65841	0	0	0	0	0
Viruses dsDNA viruses, no RNA stage Caudovirales Siphoviridae L5virus Mycobacterium phage LHTSCC Mycobacterium phage Obama12	0	0	17.1322	0	174.499	0	0
Viruses dsDNA viruses, no RNA stage Caudovirales Siphoviridae L5virus Mycobacterium phage Pukovnik	0	0	10.1261	0	0	0	0
Viruses dsDNA viruses, no RNA stage Caudovirales Siphoviridae L5virus Mycobacterium phage Turbido	0	9.34924	0	0	0	0	0
Viruses dsDNA viruses, no RNA stage Caudovirales Siphoviridae L5virus Rhodococcus phage RER2	0	0	35.5205	849.624	0	0	0
Viruses dsDNA viruses, no RNA stage Caudovirales Siphoviridae L5virus Rhodococcus phage RGL3	0	0	0	0	18.5211	0	0
Viruses dsDNA viruses, no RNA stage Caudovirales Siphoviridae L5virus unclassified L5likevirus Mycobacterium phage Anubis	0	15.4659	0	0	0	0	0
Viruses dsDNA viruses, no RNA stage Caudovirales Siphoviridae Lambdavirus Escherichia virus HK022	0	82.3385	0	0	0	0	0
Viruses dsDNA viruses, no RNA stage Caudovirales Siphoviridae Lambdavirus Escherichia virus HK97	0	15.6236	0	0	0	0	0
Viruses dsDNA viruses, no RNA stage Caudovirales Siphoviridae Lambdavirus Escherichia virus Lambda	689.395	280.3	441.544	7595.9	857.147	605.214	3871.86
Viruses dsDNA viruses, no RNA stage Caudovirales Siphoviridae Lambdavirus unclassified Lambda-like viruses Bacillus phage phi105	70.9277	0	34.4363	961.763	60.0933	0	0
Viruses dsDNA viruses, no RNA stage Caudovirales Siphoviridae Lambdavirus unclassified Lambda-like viruses Burkholderia phage KS9	124.863	53.5267	76.3983	0	233.368	11.426	0
Viruses dsDNA viruses, no RNA stage Caudovirales Siphoviridae Lambdavirus unclassified Lambda-like viruses Enterobacteria phage BP-4795	41.7134	50.9999	90.5775	0	8.34652	48.8999	0
Viruses dsDNA viruses, no RNA stage Caudovirales Siphoviridae Lambdavirus unclassified Lambda-like viruses Enterobacteria phage cdtI	0	17.1583	0	0	0	0	0
Viruses dsDNA viruses, no RNA stage Caudovirales Siphoviridae Lambdavirus unclassified Lambda-like viruses Enterobacteria phage HK140	0	0	0	0	0	1303.09	0
Viruses dsDNA viruses, no RNA stage Caudovirales Siphoviridae Lambdavirus unclassified Lambda-like viruses Enterobacteria phage HK446	0	4.34795	0	0	0	1086.8	0
Viruses dsDNA viruses, no RNA stage Caudovirales Siphoviridae Lambdavirus unclassified Lambda-like viruses Enterobacteria phage HK633	0	0	0	0	15.4576	0	0
Viruses dsDNA viruses, no RNA stage Caudovirales Siphoviridae Lambdavirus unclassified Lambda-like viruses Enterobacteria phage mEp043 c-1	11.2862	0	0	0	0	0	0
Viruses dsDNA viruses, no RNA stage Caudovirales Siphoviridae Lambdavirus unclassified Lambda-like viruses Enterobacteria phage mEp235	0	12.9764	66.364	49.8193	0	106.538	0
Viruses dsDNA viruses, no RNA stage Caudovirales Siphoviridae Lambdavirus unclassified Lambda-like viruses Enterobacteria phage mEp460	0	16.6195	0	0	65.0249	403.459	0
Viruses dsDNA viruses, no RNA stage Caudovirales Siphoviridae Lambdavirus unclassified Lambda-like viruses Enterobacteria phage mEpX1	0	0	0	0	26.5466	0	0
Viruses dsDNA viruses, no RNA stage Caudovirales Siphoviridae Lambdavirus unclassified Lambda-like viruses Enterobacteria phage phi80	0	8.34943	0	0	0	0	353.115
Viruses dsDNA viruses, no RNA stage Caudovirales Siphoviridae Lambdavirus unclassified Lambda-like viruses Enterobacterial phage mEp213	106.321	251.942	211.867	0	0	29.3917	0
Viruses dsDNA viruses, no RNA stage Caudovirales Siphoviridae Lambdavirus unclassified Lambda-like viruses Enterobacterial phage mEp390	19.9849	0	15.0185	0	0	0	0
Viruses dsDNA viruses, no RNA stage Caudovirales Siphoviridae Lambdavirus unclassified Lambda-like viruses Escherichia phage HK639	0	14.7423	6.28811	0	47.0857	0	0
Viruses dsDNA viruses, no RNA stage Caudovirales Siphoviridae Lambdavirus unclassified Lambda-like viruses Escherichia phage HK75	0	18.7353	31.2216	0	0	0	0
Viruses dsDNA viruses, no RNA stage Caudovirales Siphoviridae Lambdavirus unclassified Lambda-like viruses Mannheimia phage vB_MhS_1152AP2	42.8002	71.4668	18.429	1056.72	0	14.2302	0
Viruses dsDNA viruses, no RNA stage Caudovirales Siphoviridae Lambdavirus unclassified Lambda-like viruses Mannheimia phage vB_MhS_535AP2	0	0	0	0	45.7783	37.9462	0
Viruses dsDNA viruses, no RNA stage Caudovirales Siphoviridae Lambdavirus unclassified Lambda-like viruses Mannheimia phage vB_MhS_587AP2	46.9166	39.0765	95.339	0	77.0821	0	0
Viruses dsDNA viruses, no RNA stage Caudovirales Siphoviridae Lambdavirus unclassified Lambda-like viruses Pseudomonas phage MP42	0	0	0	0	0	202.889	0
Viruses dsDNA viruses, no RNA stage Caudovirales Siphoviridae Lambdavirus unclassified Lambda-like viruses Stx2-converting phage 1717	446.802	225.576	1068.47	358.744	1402.66	1187.93	0
Viruses dsDNA viruses, no RNA stage Caudovirales Siphoviridae Liefievirus Mycobacterium phage Liefie	13.1185	0	0	0	0	0	0
Viruses dsDNA viruses, no RNA stage Caudovirales Siphoviridae N15virus Escherichia virus N15	0	0	40.4975	0	0	0	0
Viruses dsDNA viruses, no RNA stage Caudovirales Siphoviridae Nonagvirus Escherichia virus JenK1 Enterobacteria phage JenK1	27.0916	0	33.6352	0	0	0	0
Viruses dsDNA viruses, no RNA stage Caudovirales Siphoviridae Nonagvirus Escherichia virus JenP1 Enterobacteria phage JenP1	0	0	18.5781	0	0	0	0
Viruses dsDNA viruses, no RNA stage Caudovirales Siphoviridae Nonagvirus Escherichia virus JenP2 Enterobacteria phage JenP2	0	49.1818	0	0	93.4725	0	0
Viruses dsDNA viruses, no RNA stage Caudovirales Siphoviridae Omegavirus Mycobacterium phage Omega	78.7993	6.59439	34.0164	0	168.783	0	0
Viruses dsDNA viruses, no RNA stage Caudovirales Siphoviridae Omegavirus Mycobacterium phage Thibault	125.228	0	20.5948	0	210.742	53.9548	0
Viruses dsDNA viruses, no RNA stage Caudovirales Siphoviridae P23virus Thermus phage P2345	0	0	64.6183	0	0	0	0
Viruses dsDNA viruses, no RNA stage Caudovirales Siphoviridae P23virus Thermus phage P7426	0	8.65035	0	0	73.9423	49.6249	0
Viruses dsDNA viruses, no RNA stage Caudovirales Siphoviridae P70virus Listeria virus LP26 Listeria phage LP-026	0	0	0	833.459	0	0	0
Viruses dsDNA viruses, no RNA stage Caudovirales Siphoviridae P70virus Listeria virus P70 Listeria phage P70	21.7833	0	0	0	115.882	0	0
Viruses dsDNA viruses, no RNA stage Caudovirales Siphoviridae Pg1virus Mycobacterium phage Gadjet	0	0	16.8743	0	0	0	0
Viruses dsDNA viruses, no RNA stage Caudovirales Siphoviridae Phic31virus Streptomyces phage phiC31	0	0	0	0	0	65.6276	0
Viruses dsDNA viruses, no RNA stage Caudovirales Siphoviridae Phic31virus unclassified Phic3unalikevirus Streptomyces phage phiSASD1	86.1713	45.6092	42.6368	0	0	16.9876	0
Viruses dsDNA viruses, no RNA stage Caudovirales Siphoviridae Phicbkvirus Caulobacter virus Karma	37.136	0	126.883	0	95.1298	74.1753	0
Viruses dsDNA viruses, no RNA stage Caudovirales Siphoviridae Phicbkvirus Caulobacter virus Magneto	39.8368	15.2612	82.0574	0	113.772	60.5789	0
Viruses dsDNA viruses, no RNA stage Caudovirales Siphoviridae Phicbkvirus Caulobacter virus phiCbK	0	7.72597	74.7056	0	18.258	117.695	0
Viruses dsDNA viruses, no RNA stage Caudovirales Siphoviridae Phicbkvirus Caulobacter virus Rogue	0	48.621	78.2361	713.232	0	92.786	0
Viruses dsDNA viruses, no RNA stage Caudovirales Siphoviridae Phicbkvirus Caulobacter virus Swift	46.8935	25.2226	178.822	1270.99	172.474	203.389	0
Viruses dsDNA viruses, no RNA stage Caudovirales Siphoviridae Phietavirus Staphylococcus phage 69	0	14.5111	0	0	0	0	0
Viruses dsDNA viruses, no RNA stage Caudovirales Siphoviridae Phietavirus Staphylococcus phage CNPH82	7.41783	0	0	0	0	0	0
Viruses dsDNA viruses, no RNA stage Caudovirales Siphoviridae Phietavirus Staphylococcus phage EW	0	0	0	0	117.027	0	0
Viruses dsDNA viruses, no RNA stage Caudovirales Siphoviridae Phietavirus Staphylococcus phage Ipla5	111.479	0	30.8488	0	0	0	0
Viruses dsDNA viruses, no RNA stage Caudovirales Siphoviridae Phietavirus Staphylococcus phage PH15	0	6.30601	0	0	0	0	0
Viruses dsDNA viruses, no RNA stage Caudovirales Siphoviridae Phietavirus unclassified Phietalikevirus Staphylococcus phage B166	0	19.3851	0	0	91.5101	0	0
Viruses dsDNA viruses, no RNA stage Caudovirales Siphoviridae Phifelvirus Enterococcus phage phifl2 Enterococcus phage phiFL2A	0	34.4357	0	0	0	0	0
Viruses dsDNA viruses, no RNA stage Caudovirales Siphoviridae Phifelvirus Enterococcus phage phifl3 Enterococcus phage phiFL3A	54.2766	25.0951	5.20442	0	92.101	0	172.59
Viruses dsDNA viruses, no RNA stage Caudovirales Siphoviridae Septima3virus Burkholderia virus KL1 Burkholderia phage KL1	0	24.9978	0	0	0	22.6046	0
Viruses dsDNA viruses, no RNA stage Caudovirales Siphoviridae Septima3virus Pseudomonas phage vB_Pae-Kakheti25	0	7.93148	0	0	0	0	0
Viruses dsDNA viruses, no RNA stage Caudovirales Siphoviridae Septima3virus Pseudomonas phage vB_PaeS_SCH_Ab26	0	0	3.92791	0	0	0	0
Viruses dsDNA viruses, no RNA stage Caudovirales Siphoviridae Septima3virus Pseudomonas virus 73 Pseudomonas phage 73	2.49737	26.6356	75.4646	0	29.7259	52.0404	0
Viruses dsDNA viruses, no RNA stage Caudovirales Siphoviridae Seuratvirus Escherichia virus Cajan Escherichia phage CAjan	106.48	85.7817	159.332	0	0	65.4662	0
Viruses dsDNA viruses, no RNA stage Caudovirales Siphoviridae Seuratvirus Escherichia virus Seurat Escherichia phage Seurat	12.6861	72.6446	151.974	0	23.4602	87.4506	0
Viruses dsDNA viruses, no RNA stage Caudovirales Siphoviridae Sextaecvirus Staphylococcus virus Sextaec Staphylococcus phage 6ec	0	41.6038	0	0	0	0	0
Viruses dsDNA viruses, no RNA stage Caudovirales Siphoviridae Sfi21dt1virus Streptococcus phage Sfi19	0	7.76838	12.3731	0	0	0	0
Viruses dsDNA viruses, no RNA stage Caudovirales Siphoviridae Sitaravirus Paenibacillus virus Diva Paenibacillus phage Diva	0	0	16.002	0	0	0	0
Viruses dsDNA viruses, no RNA stage Caudovirales Siphoviridae Sitaravirus Paenibacillus virus Hb10c2 Paenibacillus phage HB10c2	0	12.8371	0	0	0	0	0
Viruses dsDNA viruses, no RNA stage Caudovirales Siphoviridae Sitaravirus Paenibacillus virus Rani Paenibacillus phage Rani	0	35.1331	0	0	0	0	0
Viruses dsDNA viruses, no RNA stage Caudovirales Siphoviridae Sitaravirus Paenibacillus virus Sitara Paenibacillus phage Sitara	2.14231	0	59.5468	0	0	0	0
Viruses dsDNA viruses, no RNA stage Caudovirales Siphoviridae Slashvirus Bacillus virus Slash Bacillus phage Slash	0	20.5448	36.7373	0	0	0	0
Viruses dsDNA viruses, no RNA stage Caudovirales Siphoviridae Slashvirus Bacillus virus Stahl Bacillus phage Stahl	0	44.0251	106.179	0	168.547	0	0
Viruses dsDNA viruses, no RNA stage Caudovirales Siphoviridae Slashvirus Bacillus virus Staley Bacillus phage Staley	0	0	45.8836	394.445	116.94	0	0
Viruses dsDNA viruses, no RNA stage Caudovirales Siphoviridae Slashvirus Bacillus virus Stills Bacillus phage Stills	0	16.1279	0	0	0	0	0
Viruses dsDNA viruses, no RNA stage Caudovirales Siphoviridae Spbetavirus Bacillus virus SPbeta	96.6281	634.594	785.589	599.138	578.866	815.124	0
Viruses dsDNA viruses, no RNA stage Caudovirales Siphoviridae Spbetavirus unclassified Spbetalikevirus Staphylococcus phage SPbeta-like	241.033	63.7337	274.946	0	368.019	239.283	235.217
Viruses dsDNA viruses, no RNA stage Caudovirales Siphoviridae Ssp2virus Vibrio virus MAR10 Vibrio phage vB_VpaS_MAR10	54.0518	56.906	119.866	0	0	517.927	0
Viruses dsDNA viruses, no RNA stage Caudovirales Siphoviridae T5virus Escherichia phage Eps7	0	0	2.32902	0	0	0	0
Viruses dsDNA viruses, no RNA stage Caudovirales Siphoviridae T5virus Escherichia phage T5	28.6297	0	25.5352	0	0	0	0
Viruses dsDNA viruses, no RNA stage Caudovirales Siphoviridae T5virus Salmonella phage Spc35	0	0	0	0	85.8268	44.8289	0
Viruses dsDNA viruses, no RNA stage Caudovirales Siphoviridae T5virus unclassified T5likevirus Vibrio phage phi 3	0	0	16.2739	0	0	0	0
Viruses dsDNA viruses, no RNA stage Caudovirales Siphoviridae T5virus unclassified T5likevirus Vibrio phage pVp-1	0	9.73232	22.089	0	0	0	0
Viruses dsDNA viruses, no RNA stage Caudovirales Siphoviridae Tm4virus Mycobacterium phage Angelica	0	17.2855	0	0	0	0	0
Viruses dsDNA viruses, no RNA stage Caudovirales Siphoviridae Tm4virus Mycobacterium phage fionn	22.7496	0	0	0	0	0	0
Viruses dsDNA viruses, no RNA stage Caudovirales Siphoviridae Tp21virus Bacillus virus BMBtp2	34.0976	0	0	0	0	0	0
Viruses dsDNA viruses, no RNA stage Caudovirales Siphoviridae Triavirus Staphylococcus phage Ipla35	1908.76	37.1305	0	0	0	0	0
Viruses dsDNA viruses, no RNA stage Caudovirales Siphoviridae Triavirus Staphylococcus phage Slt	0	10.9854	0	0	0	0	0
Viruses dsDNA viruses, no RNA stage Caudovirales Siphoviridae Tunavirinae Rogue1virus Escherichia virus AHP42 Escherichia phage vB_EcoS_AHP42	0	0	9.82517	0	0	0	0
Viruses dsDNA viruses, no RNA stage Caudovirales Siphoviridae Tunavirinae Rtpvirus Escherichia virus Rtp	156.678	11.0012	0	0	0	2725.15	0
Viruses dsDNA viruses, no RNA stage Caudovirales Siphoviridae Tunavirinae T1virus Cronobacter virus ESP29491	0	0	0	0	25.127	0	0
Viruses dsDNA viruses, no RNA stage Caudovirales Siphoviridae Tunavirinae T1virus Escherichia phage EB49	96.047	211.064	124.688	0	34.7359	0	0
Viruses dsDNA viruses, no RNA stage Caudovirales Siphoviridae Tunavirinae T1virus Escherichia phage Jk06	0	0	21.8637	0	0	0	0
Viruses dsDNA viruses, no RNA stage Caudovirales Siphoviridae Tunavirinae T1virus unclassified Tunalikevirus Enterobacteria phage vB_EcoS_ACG-M12	1680.85	6.87929	0	0	0	12.2754	0
Viruses dsDNA viruses, no RNA stage Caudovirales Siphoviridae Tunavirinae Tlsvirus Escherichia virus TLS	765.047	7.30531	0	0	0	0	0
Viruses dsDNA viruses, no RNA stage Caudovirales Siphoviridae unclassified Siphoviridae	1543.78	2612.79	1083.8	13287	2825.86	5094.59	0
Viruses dsDNA viruses, no RNA stage Caudovirales Siphoviridae unclassified Siphoviridae Achromobacter phage 83-24	0	0	13.7461	0	154.517	0	0
Viruses dsDNA viruses, no RNA stage Caudovirales Siphoviridae unclassified Siphoviridae Achromobacter phage JWF	0	54.125	0	0	0	0	0
Viruses dsDNA viruses, no RNA stage Caudovirales Siphoviridae unclassified Siphoviridae Achromobacter phage JWX	0	28.8302	0	0	0	0	0
Viruses dsDNA viruses, no RNA stage Caudovirales Siphoviridae unclassified Siphoviridae Achromobacter phage phiAxp-1	0	12.189	49.662	0	0	0	0
Viruses dsDNA viruses, no RNA stage Caudovirales Siphoviridae unclassified Siphoviridae Achromobacter phage phiAxp-2	46.1621	52.1964	112.561	0	0	0	0
Viruses dsDNA viruses, no RNA stage Caudovirales Siphoviridae unclassified Siphoviridae Acinetobacter phage IME_AB3	39.5313	174.6	282.49	0	99.4489	41.3333	0
Viruses dsDNA viruses, no RNA stage Caudovirales Siphoviridae unclassified Siphoviridae Acinetobacter phage vB_AbaS_TRS1	0	28.5668	122.083	0	0	2915.66	0
Viruses dsDNA viruses, no RNA stage Caudovirales Siphoviridae unclassified Siphoviridae Actinoplanes phage phiAsp2	0	37.7463	15.9507	0	0	40.6264	0
Viruses dsDNA viruses, no RNA stage Caudovirales Siphoviridae unclassified Siphoviridae Arthrobacter phage Mudcat	0	10.8288	0	0	0	0	0
Viruses dsDNA viruses, no RNA stage Caudovirales Siphoviridae unclassified Siphoviridae Arthrobacter phage Muttli Arthrobacter phage Decurro	0	0	16.1737	0	299.314	0	0
Viruses dsDNA viruses, no RNA stage Caudovirales Siphoviridae unclassified Siphoviridae Arthrobacter phage vB_ArS-ArV2	35.3362	16.5343	97.3152	0	67.763	83.7882	0
Viruses dsDNA viruses, no RNA stage Caudovirales Siphoviridae unclassified Siphoviridae Azospirillum phage Cd	362.895	162.342	622.072	0	470.365	323.135	349.867
Viruses dsDNA viruses, no RNA stage Caudovirales Siphoviridae unclassified Siphoviridae Bacillus phage BCJA1c	28.3428	0	73.8381	0	0	0	0
Viruses dsDNA viruses, no RNA stage Caudovirales Siphoviridae unclassified Siphoviridae Bacillus phage BtCS33	0	11.0888	0	0	0	86.9356	0
Viruses dsDNA viruses, no RNA stage Caudovirales Siphoviridae unclassified Siphoviridae Bacillus phage Fah	0	0	20.2924	0	0	0	0
Viruses dsDNA viruses, no RNA stage Caudovirales Siphoviridae unclassified Siphoviridae Bacillus phage PBC1	0	0	62.8243	0	0	0	0
Viruses dsDNA viruses, no RNA stage Caudovirales Siphoviridae unclassified Siphoviridae Bacillus phage PfEFR-5	0	0	0	213.04	0	81.1288	0
Viruses dsDNA viruses, no RNA stage Caudovirales Siphoviridae unclassified Siphoviridae Bacillus phage phi4B1	0	15.9169	0	0	0	0	0
Viruses dsDNA viruses, no RNA stage Caudovirales Siphoviridae unclassified Siphoviridae Bacillus phage phi4J1	0	56.3009	122.571	0	134.918	187.744	0
Viruses dsDNA viruses, no RNA stage Caudovirales Siphoviridae unclassified Siphoviridae Bacillus phage phIS3501	0	12.1654	0	0	0	0	0
Viruses dsDNA viruses, no RNA stage Caudovirales Siphoviridae unclassified Siphoviridae Bacillus phage PM1	0	0	0	0	56.2908	0	0
Viruses dsDNA viruses, no RNA stage Caudovirales Siphoviridae unclassified Siphoviridae Bacillus phage TP21-L	0	10.4622	24.5183	0	0	0	0
Viruses dsDNA viruses, no RNA stage Caudovirales Siphoviridae unclassified Siphoviridae Bacillus phage vB_BanS-Tsamsa	16.6573	96.9367	236.599	0	204.792	65.4821	0
Viruses dsDNA viruses, no RNA stage Caudovirales Siphoviridae unclassified Siphoviridae Bacillus phage vB_BhaS-171	0	0	26.9672	0	0	0	0
Viruses dsDNA viruses, no RNA stage Caudovirales Siphoviridae unclassified Siphoviridae Bacillus phage vB_BtS_BMBtp3	203.544	90.9941	47.4219	0	203.097	0	0
Viruses dsDNA viruses, no RNA stage Caudovirales Siphoviridae unclassified Siphoviridae Bacteriophage Lily	0	8.07612	51.1476	0	0	0	509.672
Viruses dsDNA viruses, no RNA stage Caudovirales Siphoviridae unclassified Siphoviridae Bacteroides phage B124-14	0	55.3763	78.1888	0	63.008	0	0
Viruses dsDNA viruses, no RNA stage Caudovirales Siphoviridae unclassified Siphoviridae Brevibacillus phage Jenst	336.065	1631.61	603.406	927.096	457.772	939.818	0
Viruses dsDNA viruses, no RNA stage Caudovirales Siphoviridae unclassified Siphoviridae Brevibacillus phage Sundance	0	0	74.8034	541.392	0	115.132	0
Viruses dsDNA viruses, no RNA stage Caudovirales Siphoviridae unclassified Siphoviridae Brochothrix phage BL3	0	0	12.4504	0	0	10.0267	0
Viruses dsDNA viruses, no RNA stage Caudovirales Siphoviridae unclassified Siphoviridae Brochothrix phage NF5	0	6.97483	0	459.452	0	0	0
Viruses dsDNA viruses, no RNA stage Caudovirales Siphoviridae unclassified Siphoviridae Burkholderia phage AH2	58.637	90.5457	121.104	1944.23	65.0519	24.29	0
Viruses dsDNA viruses, no RNA stage Caudovirales Siphoviridae unclassified Siphoviridae Burkholderia phage Bcep176	45.2809	31.9098	74.0244	0	307.256	0	0
Viruses dsDNA viruses, no RNA stage Caudovirales Siphoviridae unclassified Siphoviridae Burkholderia phage BcepGomr	0	35.3641	0	0	92.9212	0	0
Viruses dsDNA viruses, no RNA stage Caudovirales Siphoviridae unclassified Siphoviridae Burkholderia phage BcepNazgul	0	0	156.897	0	53.1202	113.378	0
Viruses dsDNA viruses, no RNA stage Caudovirales Siphoviridae unclassified Siphoviridae Caulobacter phage CcrColossus	63.036	183.312	559.027	1077.37	329.837	239.781	0
Viruses dsDNA viruses, no RNA stage Caudovirales Siphoviridae unclassified Siphoviridae Cellulophaga phage phi10:1	983.282	533.064	445.014	0	16937.5	36.7265	0
Viruses dsDNA viruses, no RNA stage Caudovirales Siphoviridae unclassified Siphoviridae Cellulophaga phage phi19:1	75.9673	281.562	16.7803	0	2441.77	12.9162	0
Viruses dsDNA viruses, no RNA stage Caudovirales Siphoviridae unclassified Siphoviridae Cellulophaga phage phi39:1	4.69505	683.946	22.8386	400.657	3191.02	290.667	0
Viruses dsDNA viruses, no RNA stage Caudovirales Siphoviridae unclassified Siphoviridae Cellulophaga phage phi46:1	31.7105	195.26	73.5485	0	105.664	0	0
Viruses dsDNA viruses, no RNA stage Caudovirales Siphoviridae unclassified Siphoviridae Clavibacter phage CN1A	393.322	0	0	533.675	133.832	0	0
Viruses dsDNA viruses, no RNA stage Caudovirales Siphoviridae unclassified Siphoviridae Clostridium phage phi3626	0	0	58.1571	13469.4	0	0	0
Viruses dsDNA viruses, no RNA stage Caudovirales Siphoviridae unclassified Siphoviridae Clostridium phage phiCP34O	0	0	4.49096	0	0	0	0
Viruses dsDNA viruses, no RNA stage Caudovirales Siphoviridae unclassified Siphoviridae Clostridium phage phiCP39-O	0	7.60891	0	0	0	0	0
Viruses dsDNA viruses, no RNA stage Caudovirales Siphoviridae unclassified Siphoviridae Clostridium phage phiCTP1	0	55.8646	172.126	0	380.391	84.3479	0
Viruses dsDNA viruses, no RNA stage Caudovirales Siphoviridae unclassified Siphoviridae Clostridium phage PhiS63	0	22.8479	0	0	0	0	0
Viruses dsDNA viruses, no RNA stage Caudovirales Siphoviridae unclassified Siphoviridae Clostridium phage phiSM101	12.7963	20.8107	0	0	0	0	0
Viruses dsDNA viruses, no RNA stage Caudovirales Siphoviridae unclassified Siphoviridae Clostridium phage vB_CpeS-CP51	0	0	0	0	54.1166	142.57	0
Viruses dsDNA viruses, no RNA stage Caudovirales Siphoviridae unclassified Siphoviridae Colwellia phage 9A	48.3913	71.0003	119.755	0	179.888	0	0
Viruses dsDNA viruses, no RNA stage Caudovirales Siphoviridae unclassified Siphoviridae Croceibacter phage P2559S	15.5671	60.1783	120.327	0	363.513	38.3147	449.421
Viruses dsDNA viruses, no RNA stage Caudovirales Siphoviridae unclassified Siphoviridae Croceibacter phage P2559Y	0	265.531	205.797	0	0	0	0
Viruses dsDNA viruses, no RNA stage Caudovirales Siphoviridae unclassified Siphoviridae Cronobacter phage ENT39118	98.1968	26.3815	60.6317	380.114	111.805	31.3475	0
Viruses dsDNA viruses, no RNA stage Caudovirales Siphoviridae unclassified Siphoviridae Cronobacter phage phiES15	0	0	38.562	0	17.5972	0	0
Viruses dsDNA viruses, no RNA stage Caudovirales Siphoviridae unclassified Siphoviridae Cyanophage PSS2	28.0845	40.9277	33.1458	0	214.307	41.4731	0
Viruses dsDNA viruses, no RNA stage Caudovirales Siphoviridae unclassified Siphoviridae Enterobacter phage Enc34	0	0	38.775	0	0	0	0
Viruses dsDNA viruses, no RNA stage Caudovirales Siphoviridae unclassified Siphoviridae Enterobacter phage phiEap-2	0	16.499	0	0	0	0	0
Viruses dsDNA viruses, no RNA stage Caudovirales Siphoviridae unclassified Siphoviridae Enterobacteria phage ES18	0	0	24.7792	0	0	0	0
Viruses dsDNA viruses, no RNA stage Caudovirales Siphoviridae unclassified Siphoviridae Enterobacteria phage HK106	0	0	0	0	0	0	162.733
Viruses dsDNA viruses, no RNA stage Caudovirales Siphoviridae unclassified Siphoviridae Enterobacteria phage HK542	0	0	19.9361	0	0	0	0
Viruses dsDNA viruses, no RNA stage Caudovirales Siphoviridae unclassified Siphoviridae Enterococcus phage EfaCPT1	0	0	20.0375	0	0	0	0
Viruses dsDNA viruses, no RNA stage Caudovirales Siphoviridae unclassified Siphoviridae Enterococcus phage EFC-1	0	24.7231	26.781	0	0	0	0
Viruses dsDNA viruses, no RNA stage Caudovirales Siphoviridae unclassified Siphoviridae Enterococcus phage IME-EFm1	0	0	0	0	29.2035	0	0
Viruses dsDNA viruses, no RNA stage Caudovirales Siphoviridae unclassified Siphoviridae Enterococcus phage IME-EFm5	0	9.98783	0	0	99.5946	0	0
Viruses dsDNA viruses, no RNA stage Caudovirales Siphoviridae unclassified Siphoviridae Enterococcus phage phiFL4A	0	5.7185	102.221	0	0	0	18.4447
Viruses dsDNA viruses, no RNA stage Caudovirales Siphoviridae unclassified Siphoviridae Erwinia phage PhiEaH1	0	16.4377	17.1519	0	20.9392	0	0
Viruses dsDNA viruses, no RNA stage Caudovirales Siphoviridae unclassified Siphoviridae Escherichia phage slur01	0	43.9841	51.0384	0	20.2917	12.6494	0
Viruses dsDNA viruses, no RNA stage Caudovirales Siphoviridae unclassified Siphoviridae Flavobacterium phage 11b	0	2434.5	556.456	0	9509.51	86.7905	0
Viruses dsDNA viruses, no RNA stage Caudovirales Siphoviridae unclassified Siphoviridae Geobacillus phage GBK2	126.925	92.4755	103.358	666.783	47.3124	40.0071	0
Viruses dsDNA viruses, no RNA stage Caudovirales Siphoviridae unclassified Siphoviridae Geobacillus virus E3	39.5725	204.177	480.772	0	701.662	481.965	16.7972
Viruses dsDNA viruses, no RNA stage Caudovirales Siphoviridae unclassified Siphoviridae Gordonia phage Bantam	0	8.58441	45.9602	0	124.558	0	0
Viruses dsDNA viruses, no RNA stage Caudovirales Siphoviridae unclassified Siphoviridae Gordonia phage BaxterFox	38.4535	0	0	639.218	0	43.6797	0
Viruses dsDNA viruses, no RNA stage Caudovirales Siphoviridae unclassified Siphoviridae Gordonia phage BetterKatz	19.626	22.8967	560.487	0	0	58.6702	0
Viruses dsDNA viruses, no RNA stage Caudovirales Siphoviridae unclassified Siphoviridae Gordonia phage Blueberry	50.885	0	0	0	0	0	0
Viruses dsDNA viruses, no RNA stage Caudovirales Siphoviridae unclassified Siphoviridae Gordonia phage Bowser	136.465	39.1256	333.669	699.01	248.404	85.3863	587.812
Viruses dsDNA viruses, no RNA stage Caudovirales Siphoviridae unclassified Siphoviridae Gordonia phage BritBrat	0	0	25.8916	0	106.567	0	0
Viruses dsDNA viruses, no RNA stage Caudovirales Siphoviridae unclassified Siphoviridae Gordonia phage Cucurbita	0	0	59.4614	0	0	0	0
Viruses dsDNA viruses, no RNA stage Caudovirales Siphoviridae unclassified Siphoviridae Gordonia phage Eyre	16.0514	0	27.593	1915.63	200.34	0	0
Viruses dsDNA viruses, no RNA stage Caudovirales Siphoviridae unclassified Siphoviridae Gordonia phage GAL1	0	4.20828	0	0	0	0	0
Viruses dsDNA viruses, no RNA stage Caudovirales Siphoviridae unclassified Siphoviridae Gordonia phage Ghobes	55.2487	30.0318	94.7577	0	449.609	111.514	3051.1
Viruses dsDNA viruses, no RNA stage Caudovirales Siphoviridae unclassified Siphoviridae Gordonia phage GMA1	117.218	255.213	367.609	0	0	0	0
Viruses dsDNA viruses, no RNA stage Caudovirales Siphoviridae unclassified Siphoviridae Gordonia phage GMA4	0	15.3559	46.6854	0	0	0	0
Viruses dsDNA viruses, no RNA stage Caudovirales Siphoviridae unclassified Siphoviridae Gordonia phage GMA6	0	0	148.392	0	45.6866	0	0
Viruses dsDNA viruses, no RNA stage Caudovirales Siphoviridae unclassified Siphoviridae Gordonia phage Gsput1	0	0	8.73279	0	0	0	0
Viruses dsDNA viruses, no RNA stage Caudovirales Siphoviridae unclassified Siphoviridae Gordonia phage GTE2	0	15.4318	0	0	0	0	0
Viruses dsDNA viruses, no RNA stage Caudovirales Siphoviridae unclassified Siphoviridae Gordonia phage GTE5	0	11.4247	6.06515	0	0	0	0
Viruses dsDNA viruses, no RNA stage Caudovirales Siphoviridae unclassified Siphoviridae Gordonia phage Guacamole	54.3871	16.0214	0	0	15.6989	2.65413	0
Viruses dsDNA viruses, no RNA stage Caudovirales Siphoviridae unclassified Siphoviridae Gordonia phage Hedwig	6.67056	37.3524	0	0	15.8556	0	0
Viruses dsDNA viruses, no RNA stage Caudovirales Siphoviridae unclassified Siphoviridae Gordonia phage Hotorobo	0	0	40.6453	0	0	0	0
Viruses dsDNA viruses, no RNA stage Caudovirales Siphoviridae unclassified Siphoviridae Gordonia phage Jumbo	0	4.08948	0	0	0	0	0
Viruses dsDNA viruses, no RNA stage Caudovirales Siphoviridae unclassified Siphoviridae Gordonia phage Kita	395.751	0	11.2321	0	0	0	0
Viruses dsDNA viruses, no RNA stage Caudovirales Siphoviridae unclassified Siphoviridae Gordonia phage Kvothe	0	0	0	0	100.104	0	0
Viruses dsDNA viruses, no RNA stage Caudovirales Siphoviridae unclassified Siphoviridae Gordonia phage Lucky10	990.059	15.051	30.9716	0	0	0	0
Viruses dsDNA viruses, no RNA stage Caudovirales Siphoviridae unclassified Siphoviridae Gordonia phage Nyceirae	0	37.7545	29.7218	0	83.142	0	0
Viruses dsDNA viruses, no RNA stage Caudovirales Siphoviridae unclassified Siphoviridae Gordonia phage Nymphadora	0	0	64.0163	0	0	70.3921	0
Viruses dsDNA viruses, no RNA stage Caudovirales Siphoviridae unclassified Siphoviridae Gordonia phage Obliviate	13.8015	3.23882	0	0	0	0	0
Viruses dsDNA viruses, no RNA stage Caudovirales Siphoviridae unclassified Siphoviridae Gordonia phage OneUp	51.7224	0	27.0809	0	97.7414	0	0
Viruses dsDNA viruses, no RNA stage Caudovirales Siphoviridae unclassified Siphoviridae Gordonia phage Orchid	0	0	0	0	32.9643	0	0
Viruses dsDNA viruses, no RNA stage Caudovirales Siphoviridae unclassified Siphoviridae Gordonia phage Phinally	0	12.929	0	0	0	0	0
Viruses dsDNA viruses, no RNA stage Caudovirales Siphoviridae unclassified Siphoviridae Gordonia phage Schwabeltier	0	0	61.9245	0	185.818	16.3497	0
Viruses dsDNA viruses, no RNA stage Caudovirales Siphoviridae unclassified Siphoviridae Gordonia phage SoilAssassin	0	0	62.3427	703.71	54.1567	0	0
Viruses dsDNA viruses, no RNA stage Caudovirales Siphoviridae unclassified Siphoviridae Gordonia phage Splinter	0	80.743	0	0	0	23.4308	0
Viruses dsDNA viruses, no RNA stage Caudovirales Siphoviridae unclassified Siphoviridae Gordonia phage Terapin	0	0	0	0	0	28.671	0
Viruses dsDNA viruses, no RNA stage Caudovirales Siphoviridae unclassified Siphoviridae Gordonia phage Twister6	0	24.5069	19.7285	0	0	0	0
Viruses dsDNA viruses, no RNA stage Caudovirales Siphoviridae unclassified Siphoviridae Gordonia phage UmaThurman	0	6.75373	0	0	0	0	0
Viruses dsDNA viruses, no RNA stage Caudovirales Siphoviridae unclassified Siphoviridae Gordonia phage Wizard	0	0	13.656	0	74.1248	0	0
Viruses dsDNA viruses, no RNA stage Caudovirales Siphoviridae unclassified Siphoviridae Gordonia phage Woes	4.54668	0	0	0	0	0	0
Viruses dsDNA viruses, no RNA stage Caudovirales Siphoviridae unclassified Siphoviridae Gordonia phage Yvonnetastic	53.6415	0	27.9736	679.224	0	0	0
Viruses dsDNA viruses, no RNA stage Caudovirales Siphoviridae unclassified Siphoviridae Helicobacter phage phiHP33	0	22.1424	109.249	0	0	0	0
Viruses dsDNA viruses, no RNA stage Caudovirales Siphoviridae unclassified Siphoviridae Idiomarinaceae phage Phi1M2-2	145.166	64.4267	85.9142	0	79.1276	52.4093	0
Viruses dsDNA viruses, no RNA stage Caudovirales Siphoviridae unclassified Siphoviridae Klebsiella phage phiKO2	26.6858	11.8207	4.25379	0	0	423.891	0
Viruses dsDNA viruses, no RNA stage Caudovirales Siphoviridae unclassified Siphoviridae Klebsiella phage PKP126	0	0	14.0172	0	0	0	0
Viruses dsDNA viruses, no RNA stage Caudovirales Siphoviridae unclassified Siphoviridae Lactobacillus phage CL1	0	11.2155	0	0	0	0	0
Viruses dsDNA viruses, no RNA stage Caudovirales Siphoviridae unclassified Siphoviridae Lactobacillus phage Lc-Nu Lactobacillus phage phiAT3	41.4152	2.67406	16.2268	0	0	65.6117	0
Viruses dsDNA viruses, no RNA stage Caudovirales Siphoviridae unclassified Siphoviridae Lactobacillus phage Ld3	0	0	234.501	0	0	29.4202	0
Viruses dsDNA viruses, no RNA stage Caudovirales Siphoviridae unclassified Siphoviridae Lactobacillus phage Ldl1	0	11.6607	0	0	0	0	0
Viruses dsDNA viruses, no RNA stage Caudovirales Siphoviridae unclassified Siphoviridae Lactobacillus phage LF1	40.1837	0	1.71846	0	0	85.3197	157.064
Viruses dsDNA viruses, no RNA stage Caudovirales Siphoviridae unclassified Siphoviridae Lactobacillus phage Lrm1	33.4846	20.2191	0	1631.7	0	0	0
Viruses dsDNA viruses, no RNA stage Caudovirales Siphoviridae unclassified Siphoviridae Lactobacillus phage phiJB	0	0	7.38928	0	0	0	0
Viruses dsDNA viruses, no RNA stage Caudovirales Siphoviridae unclassified Siphoviridae Lactobacillus phage phiLdb	0	11.5445	11.108	0	0	0	0
Viruses dsDNA viruses, no RNA stage Caudovirales Siphoviridae unclassified Siphoviridae Lactobacillus phage phiPYB5	36.3075	0	0	0	0	0	0
Viruses dsDNA viruses, no RNA stage Caudovirales Siphoviridae unclassified Siphoviridae Lactobacillus phage PLE2	0	6.35681	86.5188	0	0	0	0
Viruses dsDNA viruses, no RNA stage Caudovirales Siphoviridae unclassified Siphoviridae Lactobacillus phage PLE3	0	0	21.1433	0	25.5664	0	0
Viruses dsDNA viruses, no RNA stage Caudovirales Siphoviridae unclassified Siphoviridae Lactococcus phage 340	0	45.5996	71.7823	0	0	0	0
Viruses dsDNA viruses, no RNA stage Caudovirales Siphoviridae unclassified Siphoviridae Lactococcus phage 936 sensu lato Lactococcus phage Q54	0	76.9229	150.778	0	262.115	150.72	0
Viruses dsDNA viruses, no RNA stage Caudovirales Siphoviridae unclassified Siphoviridae Lactococcus phage 949	0	26.8532	36.6126	0	0	23.065	0
Viruses dsDNA viruses, no RNA stage Caudovirales Siphoviridae unclassified Siphoviridae Lactococcus phage bIL285	0	6.16722	0	0	0	0	0
Viruses dsDNA viruses, no RNA stage Caudovirales Siphoviridae unclassified Siphoviridae Lactococcus phage bIL309	0	0	0	0	0	3.57235	0
Viruses dsDNA viruses, no RNA stage Caudovirales Siphoviridae unclassified Siphoviridae Lactococcus phage bIL311	0	0	15.2843	0	0	0	0
Viruses dsDNA viruses, no RNA stage Caudovirales Siphoviridae unclassified Siphoviridae Lactococcus phage bIL312	3.89258	41.9428	302.245	0	70.5297	138.754	0
Viruses dsDNA viruses, no RNA stage Caudovirales Siphoviridae unclassified Siphoviridae Lactococcus phage jm3	0	0	14.9517	0	0	0	0
Viruses dsDNA viruses, no RNA stage Caudovirales Siphoviridae unclassified Siphoviridae Lactococcus phage P087	30.8449	62.8012	272.646	0	81.4556	95.5955	0
Viruses dsDNA viruses, no RNA stage Caudovirales Siphoviridae unclassified Siphoviridae Lactococcus phage P162	0	0	23.0258	0	0	0	0
Viruses dsDNA viruses, no RNA stage Caudovirales Siphoviridae unclassified Siphoviridae Lactococcus phage P335 sensu lato	0	0	0	0	0	1.93552	0
Viruses dsDNA viruses, no RNA stage Caudovirales Siphoviridae unclassified Siphoviridae Lactococcus phage phiL47	0	0	14.9092	0	0	0	0
Viruses dsDNA viruses, no RNA stage Caudovirales Siphoviridae unclassified Siphoviridae Lactococcus phage TP901-1	0	0	47.0171	0	0	0	0
Viruses dsDNA viruses, no RNA stage Caudovirales Siphoviridae unclassified Siphoviridae Lactococcus phage Tuc2009	0	0	0	0	55.2979	0	0
Viruses dsDNA viruses, no RNA stage Caudovirales Siphoviridae unclassified Siphoviridae Lactococcus phage ul36	0	5.83939	10.4897	0	0	0	0
Viruses dsDNA viruses, no RNA stage Caudovirales Siphoviridae unclassified Siphoviridae Lactococcus phage WRP3	0	0	0	0	47.2961	0	0
Viruses dsDNA viruses, no RNA stage Caudovirales Siphoviridae unclassified Siphoviridae Listeria phage B025	0	0	0	0	78.7593	0	0
Viruses dsDNA viruses, no RNA stage Caudovirales Siphoviridae unclassified Siphoviridae Listeria phage B054	0	35.7852	17.3221	0	0	0	0
Viruses dsDNA viruses, no RNA stage Caudovirales Siphoviridae unclassified Siphoviridae Listeria phage LP-101	0	0	0	0	124.82	0	0
Viruses dsDNA viruses, no RNA stage Caudovirales Siphoviridae unclassified Siphoviridae Listeria phage vB_LmoS_188	0	12.1171	0	0	0	0	0
Viruses dsDNA viruses, no RNA stage Caudovirales Siphoviridae unclassified Siphoviridae Listonella phage phiHSIC	1522.9	77.909	74.6677	0	54.7115	0	0
Viruses dsDNA viruses, no RNA stage Caudovirales Siphoviridae unclassified Siphoviridae Methanothermobacter phage psiM100	0	0	46.6567	0	158.458	52.614	0
Viruses dsDNA viruses, no RNA stage Caudovirales Siphoviridae unclassified Siphoviridae Microbacterium phage Min1	187.682	87.4017	281.094	0	944.811	297.033	3132.5
Viruses dsDNA viruses, no RNA stage Caudovirales Siphoviridae unclassified Siphoviridae Mycobacterium phage 32HC	0	0	5.15397	0	25.6908	0	0
Viruses dsDNA viruses, no RNA stage Caudovirales Siphoviridae unclassified Siphoviridae Mycobacterium phage 40AC	37.9976	0	0	0	79.8547	0	0
Viruses dsDNA viruses, no RNA stage Caudovirales Siphoviridae unclassified Siphoviridae Mycobacterium phage Adler	176.98	45.7855	342.769	0	296.726	285.559	0
Viruses dsDNA viruses, no RNA stage Caudovirales Siphoviridae unclassified Siphoviridae Mycobacterium phage Adzzy	0	0	53.0149	0	0	0	0
Viruses dsDNA viruses, no RNA stage Caudovirales Siphoviridae unclassified Siphoviridae Mycobacterium phage Akoma	0	8.82752	0	0	0	0	0
Viruses dsDNA viruses, no RNA stage Caudovirales Siphoviridae unclassified Siphoviridae Mycobacterium phage AnnaL29	0	0	0	0	0	26.1449	0
Viruses dsDNA viruses, no RNA stage Caudovirales Siphoviridae unclassified Siphoviridae Mycobacterium phage Archie	0	4.85988	0	0	0	0	0
Viruses dsDNA viruses, no RNA stage Caudovirales Siphoviridae unclassified Siphoviridae Mycobacterium phage Bactobuster	0	0	13.117	0	0	70.1113	0
Viruses dsDNA viruses, no RNA stage Caudovirales Siphoviridae unclassified Siphoviridae Mycobacterium phage Bipolar	0	0	18.6897	0	0	0	0
Viruses dsDNA viruses, no RNA stage Caudovirales Siphoviridae unclassified Siphoviridae Mycobacterium phage Bipper	395.848	19.3212	0	1447.65	0	0	0
Viruses dsDNA viruses, no RNA stage Caudovirales Siphoviridae unclassified Siphoviridae Mycobacterium phage Butters	0	3.67327	0	0	0	0	0
Viruses dsDNA viruses, no RNA stage Caudovirales Siphoviridae unclassified Siphoviridae Mycobacterium phage BuzzLyseyear	0	22.3421	24.7997	0	0	0	0
Viruses dsDNA viruses, no RNA stage Caudovirales Siphoviridae unclassified Siphoviridae Mycobacterium phage Cambiare	0	14.8529	0	0	0	0	0
Viruses dsDNA viruses, no RNA stage Caudovirales Siphoviridae unclassified Siphoviridae Mycobacterium phage Catalina	0	0	37.4861	0	0	0	0
Viruses dsDNA viruses, no RNA stage Caudovirales Siphoviridae unclassified Siphoviridae Mycobacterium phage Donovan	2.36407	0	0	0	0	0	0
Viruses dsDNA viruses, no RNA stage Caudovirales Siphoviridae unclassified Siphoviridae Mycobacterium phage Dori	48.4533	0	0	1528.95	0	0	0
Viruses dsDNA viruses, no RNA stage Caudovirales Siphoviridae unclassified Siphoviridae Mycobacterium phage DS6A	0	0	0	0	0	25.6046	0
Viruses dsDNA viruses, no RNA stage Caudovirales Siphoviridae unclassified Siphoviridae Mycobacterium phage Echild	0	0	9.58444	0	0	0	0
Viruses dsDNA viruses, no RNA stage Caudovirales Siphoviridae unclassified Siphoviridae Mycobacterium phage Enkosi	0	9.98865	307.929	0	81.485	102.084	0
Viruses dsDNA viruses, no RNA stage Caudovirales Siphoviridae unclassified Siphoviridae Mycobacterium phage Equemioh13	0	0	29.9388	0	0	0	0
Viruses dsDNA viruses, no RNA stage Caudovirales Siphoviridae unclassified Siphoviridae Mycobacterium phage Estave1	0	0	0	0	0	49.9943	0
Viruses dsDNA viruses, no RNA stage Caudovirales Siphoviridae unclassified Siphoviridae Mycobacterium phage Florinda	0	0	13.7502	0	0	0	0
Viruses dsDNA viruses, no RNA stage Caudovirales Siphoviridae unclassified Siphoviridae Mycobacterium phage Gaia	14.6007	46.3016	47.4811	0	48.1212	70.2803	0
Viruses dsDNA viruses, no RNA stage Caudovirales Siphoviridae unclassified Siphoviridae Mycobacterium phage Gengar	0	6.50081	0	0	0	0	0
Viruses dsDNA viruses, no RNA stage Caudovirales Siphoviridae unclassified Siphoviridae Mycobacterium phage Goku	0	0	0	0	92.1535	0	0
Viruses dsDNA viruses, no RNA stage Caudovirales Siphoviridae unclassified Siphoviridae Mycobacterium phage Hades	18.7433	0	0	0	0	12.6933	0
Viruses dsDNA viruses, no RNA stage Caudovirales Siphoviridae unclassified Siphoviridae Mycobacterium phage Hawkeye	0	37.9614	42.7429	0	109.199	0	0
Viruses dsDNA viruses, no RNA stage Caudovirales Siphoviridae unclassified Siphoviridae Mycobacterium phage HINdeR	0	0	51.9157	0	0	58.959	0
Viruses dsDNA viruses, no RNA stage Caudovirales Siphoviridae unclassified Siphoviridae Mycobacterium phage HufflyPuff	41.4796	0	0	0	0	0	0
Viruses dsDNA viruses, no RNA stage Caudovirales Siphoviridae unclassified Siphoviridae Mycobacterium phage Iracema64	0	0	10.7191	0	0	0	0
Viruses dsDNA viruses, no RNA stage Caudovirales Siphoviridae unclassified Siphoviridae Mycobacterium phage Jobu08	0	20.8892	0	0	0	0	0
Viruses dsDNA viruses, no RNA stage Caudovirales Siphoviridae unclassified Siphoviridae Mycobacterium phage Jolie2	8.7631	11.9569	21.7853	0	0	0	137.432
Viruses dsDNA viruses, no RNA stage Caudovirales Siphoviridae unclassified Siphoviridae Mycobacterium phage Kratio	0	0	0	0	2809.27	0	0
Viruses dsDNA viruses, no RNA stage Caudovirales Siphoviridae unclassified Siphoviridae Mycobacterium phage Leo	0	0	0	0	31.5787	0	0
Viruses dsDNA viruses, no RNA stage Caudovirales Siphoviridae unclassified Siphoviridae Mycobacterium phage Llama	28.6979	29.174	32.8804	0	0	0	0
Viruses dsDNA viruses, no RNA stage Caudovirales Siphoviridae unclassified Siphoviridae Mycobacterium phage MiaZeal	0	37.133	80.2402	1157.19	98.2825	53.5145	0
Viruses dsDNA viruses, no RNA stage Caudovirales Siphoviridae unclassified Siphoviridae Mycobacterium phage MichelleMyBell	62.4237	0	0	0	0	0	0
Viruses dsDNA viruses, no RNA stage Caudovirales Siphoviridae unclassified Siphoviridae Mycobacterium phage Milly	0	0	33.7101	0	81.1728	0	0
Viruses dsDNA viruses, no RNA stage Caudovirales Siphoviridae unclassified Siphoviridae Mycobacterium phage Minerva	0	14.0592	41.3218	0	83.6598	9.1838	0
Viruses dsDNA viruses, no RNA stage Caudovirales Siphoviridae unclassified Siphoviridae Mycobacterium phage Mufasa	0	22.1764	31.5028	0	0	20.1754	0
Viruses dsDNA viruses, no RNA stage Caudovirales Siphoviridae unclassified Siphoviridae Mycobacterium phage Mulciber	0	0	21.0725	0	0	0	0
Viruses dsDNA viruses, no RNA stage Caudovirales Siphoviridae unclassified Siphoviridae Mycobacterium phage Murucutumbu	0	0	31.0085	0	0	0	0
Viruses dsDNA viruses, no RNA stage Caudovirales Siphoviridae unclassified Siphoviridae Mycobacterium phage Papyrus	105.631	124.701	124.44	0	140.451	0	1326.91
Viruses dsDNA viruses, no RNA stage Caudovirales Siphoviridae unclassified Siphoviridae Mycobacterium phage PegLeg	0	34.3033	20.3181	0	0	0	0
Viruses dsDNA viruses, no RNA stage Caudovirales Siphoviridae unclassified Siphoviridae Mycobacterium phage Phantastic	0	4.26487	0	0	0	0	0
Viruses dsDNA viruses, no RNA stage Caudovirales Siphoviridae unclassified Siphoviridae Mycobacterium phage Phrux	16.3121	0	0	0	0	0	0
Viruses dsDNA viruses, no RNA stage Caudovirales Siphoviridae unclassified Siphoviridae Mycobacterium phage PopTart	0	0	0	0	0	45.3098	0
Viruses dsDNA viruses, no RNA stage Caudovirales Siphoviridae unclassified Siphoviridae Mycobacterium phage Quico	0	0	28.8408	0	0	0	0
Viruses dsDNA viruses, no RNA stage Caudovirales Siphoviridae unclassified Siphoviridae Mycobacterium phage Qyrzula	0	0	0	0	0	38.1476	0
Viruses dsDNA viruses, no RNA stage Caudovirales Siphoviridae unclassified Siphoviridae Mycobacterium phage Redno2	0	0	52.739	0	0	0	0
Viruses dsDNA viruses, no RNA stage Caudovirales Siphoviridae unclassified Siphoviridae Mycobacterium phage Rufus	0	0	3.57302	0	0	0	0
Viruses dsDNA viruses, no RNA stage Caudovirales Siphoviridae unclassified Siphoviridae Mycobacterium phage Saal	0	0	0	503.421	0	0	0
Viruses dsDNA viruses, no RNA stage Caudovirales Siphoviridae unclassified Siphoviridae Mycobacterium phage ShedlockHolmes	0	21.4788	0	0	0	0	0
Viruses dsDNA viruses, no RNA stage Caudovirales Siphoviridae unclassified Siphoviridae Mycobacterium phage Sheen	0	0	10.2729	0	0	85.8756	0
Viruses dsDNA viruses, no RNA stage Caudovirales Siphoviridae unclassified Siphoviridae Mycobacterium phage Shipwreck	0	0	13.8652	0	0	0	0
Viruses dsDNA viruses, no RNA stage Caudovirales Siphoviridae unclassified Siphoviridae Mycobacterium phage Sneeze	9.49366	0	13.385	0	0	0	0
Viruses dsDNA viruses, no RNA stage Caudovirales Siphoviridae unclassified Siphoviridae Mycobacterium phage Snenia	0	12.8931	0	0	0	0	0
Viruses dsDNA viruses, no RNA stage Caudovirales Siphoviridae unclassified Siphoviridae Mycobacterium phage Sparky	40.7582	16.3548	1.84658	0	0	33.5017	0
Viruses dsDNA viruses, no RNA stage Caudovirales Siphoviridae unclassified Siphoviridae Mycobacterium phage Squirty	0	6.10814	47.6872	1066.13	102.557	44.657	0
Viruses dsDNA viruses, no RNA stage Caudovirales Siphoviridae unclassified Siphoviridae Mycobacterium phage UnionJack	0	0	0	459.843	0	0	0
Viruses dsDNA viruses, no RNA stage Caudovirales Siphoviridae unclassified Siphoviridae Mycobacterium phage Wanda	96.4592	4.1849	146.714	0	117.204	211.656	0
Viruses dsDNA viruses, no RNA stage Caudovirales Siphoviridae unclassified Siphoviridae Mycobacterium phage Wildcat	57.9984	33.9255	104.575	0	85.1154	263.286	0
Viruses dsDNA viruses, no RNA stage Caudovirales Siphoviridae unclassified Siphoviridae Mycobacterium phage ZoeJ	0	0	93.1185	0	0	0	0
Viruses dsDNA viruses, no RNA stage Caudovirales Siphoviridae unclassified Siphoviridae Nocardia phage NBR1	0	18.5407	0	0	93.6238	0	0
Viruses dsDNA viruses, no RNA stage Caudovirales Siphoviridae unclassified Siphoviridae Paenibacillus phage PG1	0	0	0	1166.02	0	0	0
Viruses dsDNA viruses, no RNA stage Caudovirales Siphoviridae unclassified Siphoviridae Paenibacillus phage Tripp	73.5053	150.136	395.687	624.816	258.105	638.332	0
Viruses dsDNA viruses, no RNA stage Caudovirales Siphoviridae unclassified Siphoviridae Paenibacillus phage Vegas	171.741	157.815	561.866	659.325	399.121	634.549	671.76
Viruses dsDNA viruses, no RNA stage Caudovirales Siphoviridae unclassified Siphoviridae Paenibacillus phage Xenia	0	59.8693	71.2424	0	0	20.5066	137.564
Viruses dsDNA viruses, no RNA stage Caudovirales Siphoviridae unclassified Siphoviridae Paracoccus phage vB_PmaS_IMEP1	84.3996	294.142	193.494	0	38.6963	60.198	0
Viruses dsDNA viruses, no RNA stage Caudovirales Siphoviridae unclassified Siphoviridae Pectobacterium phage My1	0	0	48.4921	0	0	0	0
Viruses dsDNA viruses, no RNA stage Caudovirales Siphoviridae unclassified Siphoviridae PG1-like phages Mycobacterium phage Vortex	0	8.42032	0	0	0	0	0
Viruses dsDNA viruses, no RNA stage Caudovirales Siphoviridae unclassified Siphoviridae Polaribacter phage P12002L	53.5881	339.119	55.1941	0	112.755	0	0
Viruses dsDNA viruses, no RNA stage Caudovirales Siphoviridae unclassified Siphoviridae Polaribacter phage P12002S	0	54.1445	19.5497	0	0	0	0
Viruses dsDNA viruses, no RNA stage Caudovirales Siphoviridae unclassified Siphoviridae Propionibacterium phage Attacne	0	8.74457	0	0	0	0	0
Viruses dsDNA viruses, no RNA stage Caudovirales Siphoviridae unclassified Siphoviridae Propionibacterium phage PHL070 Propionibacterium phage PHL070N00	0	13.0371	0	0	0	0	0
Viruses dsDNA viruses, no RNA stage Caudovirales Siphoviridae unclassified Siphoviridae Propionibacterium phage PHL085 Propionibacterium phage PHL085N00	0	26.4453	0	0	0	0	0
Viruses dsDNA viruses, no RNA stage Caudovirales Siphoviridae unclassified Siphoviridae Propionibacterium phage PHL171 Propionibacterium phage PHL171M01	0	0	0	0	0	36.1625	0
Viruses dsDNA viruses, no RNA stage Caudovirales Siphoviridae unclassified Siphoviridae Propionibacterium phage PHL199 Propionibacterium phage PHL199M00	0	0	34.1225	0	0	0	0
Viruses dsDNA viruses, no RNA stage Caudovirales Siphoviridae unclassified Siphoviridae Proteus phage pPM_01	0	19.2748	0	0	0	0	0
Viruses dsDNA viruses, no RNA stage Caudovirales Siphoviridae unclassified Siphoviridae Pseudoalteromonas phage H105/1	0	195.254	292.636	0	0	13.1239	0
Viruses dsDNA viruses, no RNA stage Caudovirales Siphoviridae unclassified Siphoviridae Pseudoalteromonas phage Pq0	11726.9	757.681	399.391	6743.46	0	55.4868	0
Viruses dsDNA viruses, no RNA stage Caudovirales Siphoviridae unclassified Siphoviridae Pseudomonas phage B3	0	0	9.84995	0	0	39.1716	0
Viruses dsDNA viruses, no RNA stage Caudovirales Siphoviridae unclassified Siphoviridae Pseudomonas phage F10	0	18.1488	0	0	0	0	0
Viruses dsDNA viruses, no RNA stage Caudovirales Siphoviridae unclassified Siphoviridae Pseudomonas phage H70	0	0	0	0	0	92.8399	0
Viruses dsDNA viruses, no RNA stage Caudovirales Siphoviridae unclassified Siphoviridae Pseudomonas phage JBD18	0	0	0	0	0	157.662	0
Viruses dsDNA viruses, no RNA stage Caudovirales Siphoviridae unclassified Siphoviridae Pseudomonas phage JBD25	0	11.0371	0	0	12.8135	0	0
Viruses dsDNA viruses, no RNA stage Caudovirales Siphoviridae unclassified Siphoviridae Pseudomonas phage JBD44	167.79	40.7443	122.348	0	93.9776	118.487	0
Viruses dsDNA viruses, no RNA stage Caudovirales Siphoviridae unclassified Siphoviridae Pseudomonas phage JD024	0	4.08283	0	0	0	0	0
Viruses dsDNA viruses, no RNA stage Caudovirales Siphoviridae unclassified Siphoviridae Pseudomonas phage MD8	0	28.2994	0	0	0	91.2415	0
Viruses dsDNA viruses, no RNA stage Caudovirales Siphoviridae unclassified Siphoviridae Pseudomonas phage MP1412	10.3301	124.333	442.797	0	0	71.6058	41.4849
Viruses dsDNA viruses, no RNA stage Caudovirales Siphoviridae unclassified Siphoviridae Pseudomonas phage NP1	153.706	219.628	535.404	0	622.668	159.936	0
Viruses dsDNA viruses, no RNA stage Caudovirales Siphoviridae unclassified Siphoviridae Pseudomonas phage PAE1	0	0	35.4163	0	115.975	0	0
Viruses dsDNA viruses, no RNA stage Caudovirales Siphoviridae unclassified Siphoviridae Pseudomonas phage PAJU2	15.0915	55.4098	105.382	0	11.4383	80.683	0
Viruses dsDNA viruses, no RNA stage Caudovirales Siphoviridae unclassified Siphoviridae Pseudomonas phage PaMx11	53.0635	319.36	951.096	677.591	333.273	246.797	0
Viruses dsDNA viruses, no RNA stage Caudovirales Siphoviridae unclassified Siphoviridae Pseudomonas phage PaMx28	33.5537	23.5557	64.564	0	0	46.5954	0
Viruses dsDNA viruses, no RNA stage Caudovirales Siphoviridae unclassified Siphoviridae Pseudomonas phage PaMx42	0	33.5152	0	0	0	0	0
Viruses dsDNA viruses, no RNA stage Caudovirales Siphoviridae unclassified Siphoviridae Pseudomonas phage PaMx74	21.7482	116.858	122.518	0	0	0	0
Viruses dsDNA viruses, no RNA stage Caudovirales Siphoviridae unclassified Siphoviridae Pseudomonas phage phi2	7.29457	0	18.2157	0	44.8734	0	0
Viruses dsDNA viruses, no RNA stage Caudovirales Siphoviridae unclassified Siphoviridae Pseudomonas phage phi297	0	0	30.5842	0	27.5778	42.6562	255.074
Viruses dsDNA viruses, no RNA stage Caudovirales Siphoviridae unclassified Siphoviridae Pseudomonas phage phiPSA1	215.623	65.6067	121.057	607.156	320.374	150.095	0
Viruses dsDNA viruses, no RNA stage Caudovirales Siphoviridae unclassified Siphoviridae Pseudomonas phage PS-1	114.544	53.4238	88.7715	3704.68	129.6	153.296	0
Viruses dsDNA viruses, no RNA stage Caudovirales Siphoviridae unclassified Siphoviridae Pseudomonas phage vB_PaeS_PAO1_Ab18	154.569	567.084	1908.11	0	346.437	216.167	0
Viruses dsDNA viruses, no RNA stage Caudovirales Siphoviridae unclassified Siphoviridae Pseudomonas phage vB_PaeS_PAO1_Ab30	0	0	0	0	0	233.363	0
Viruses dsDNA viruses, no RNA stage Caudovirales Siphoviridae unclassified Siphoviridae Pseudomonas phage vB_PaeS_PM105	0	0	0	0	0	82.911	0
Viruses dsDNA viruses, no RNA stage Caudovirales Siphoviridae unclassified Siphoviridae Pseudomonas phage YMC11/02/R656	53.4955	61.3882	80.504	1256.51	282.262	99.7937	0
Viruses dsDNA viruses, no RNA stage Caudovirales Siphoviridae unclassified Siphoviridae Pseudomonas phage YMC11/07/P54_PAE_BP	57.3543	9.87587	32.9559	0	237.808	23.6141	0
Viruses dsDNA viruses, no RNA stage Caudovirales Siphoviridae unclassified Siphoviridae Psychrobacter phage Psymv2	0	112.412	13.5767	1452.6	0	6285.48	0
Viruses dsDNA viruses, no RNA stage Caudovirales Siphoviridae unclassified Siphoviridae Rhizobium phage 16-3	232.488	203.803	299.959	0	257.806	224.18	0
Viruses dsDNA viruses, no RNA stage Caudovirales Siphoviridae unclassified Siphoviridae Rhizobium phage vB_RglS_P106B	155.442	74.2263	229.301	0	0	33.0738	0
Viruses dsDNA viruses, no RNA stage Caudovirales Siphoviridae unclassified Siphoviridae Rhizobium phage vB_RleS_L338C	15.6932	23.2253	140.876	0	136.879	0	0
Viruses dsDNA viruses, no RNA stage Caudovirales Siphoviridae unclassified Siphoviridae Rhodobacter phage RcapMu	41.3252	27.6795	84.9671	0	242.733	54.7585	0
Viruses dsDNA viruses, no RNA stage Caudovirales Siphoviridae unclassified Siphoviridae Rhodococcus phage REQ1	24.5693	9.9584	15.6663	0	0	0	0
Viruses dsDNA viruses, no RNA stage Caudovirales Siphoviridae unclassified Siphoviridae Rhodococcus phage REQ2	66.8733	23.2675	22.8854	0	191.52	0	120.68
Viruses dsDNA viruses, no RNA stage Caudovirales Siphoviridae unclassified Siphoviridae Rhodococcus phage ReqiPine5	16.6019	0	80.8164	0	186.605	0	0
Viruses dsDNA viruses, no RNA stage Caudovirales Siphoviridae unclassified Siphoviridae Rhodococcus phage RRH1	0	0	0	0	143.816	0	0
Viruses dsDNA viruses, no RNA stage Caudovirales Siphoviridae unclassified Siphoviridae Rhodovulum phage RS1	918.544	228.502	127.971	310.524	1278.3	732.159	0
Viruses dsDNA viruses, no RNA stage Caudovirales Siphoviridae unclassified Siphoviridae Rhodovulum phage vB_RhkS_P1	390.853	93.8149	26.3123	0	224.396	711.999	0
Viruses dsDNA viruses, no RNA stage Caudovirales Siphoviridae unclassified Siphoviridae Riemerella phage RAP44	39.6554	893.557	44.3398	0	33.2442	0	0
Viruses dsDNA viruses, no RNA stage Caudovirales Siphoviridae unclassified Siphoviridae Roseobacter phage RDJL Phi 1	273.206	258.974	659.081	0	242.227	200.543	0
Viruses dsDNA viruses, no RNA stage Caudovirales Siphoviridae unclassified Siphoviridae Ruegeria phage DSS3-P1	2110.81	37.3913	126.512	0	104.579	108.307	21.0622
Viruses dsDNA viruses, no RNA stage Caudovirales Siphoviridae unclassified Siphoviridae Salmonella phage 37	0	17.3434	0	0	0	0	0
Viruses dsDNA viruses, no RNA stage Caudovirales Siphoviridae unclassified Siphoviridae Salmonella phage BPS11Q3	0	0	0	999.413	0	0	0
Viruses dsDNA viruses, no RNA stage Caudovirales Siphoviridae unclassified Siphoviridae Salmonella phage IME207	0	15.0974	0	0	0	0	0
Viruses dsDNA viruses, no RNA stage Caudovirales Siphoviridae unclassified Siphoviridae Salmonella phage SETP7	1475.3	0	0	0	0	0	0
Viruses dsDNA viruses, no RNA stage Caudovirales Siphoviridae unclassified Siphoviridae Salmonella phage SPN3UB	0	58.8922	0	0	0	0	0
Viruses dsDNA viruses, no RNA stage Caudovirales Siphoviridae unclassified Siphoviridae Salmonella phage SSU5	28.6408	34.9489	160.115	0	130.448	282.58	0
Viruses dsDNA viruses, no RNA stage Caudovirales Siphoviridae unclassified Siphoviridae Salmonella phage vB_SosS_Oslo	0	28.688	140.872	0	81.6454	78.6428	0
Viruses dsDNA viruses, no RNA stage Caudovirales Siphoviridae unclassified Siphoviridae Salmonella phage Vi II-E1	0	15.8602	0	0	0	0	0
Viruses dsDNA viruses, no RNA stage Caudovirales Siphoviridae unclassified Siphoviridae Serratia phage Eta	75.578	0	0	0	81.2191	0	0
Viruses dsDNA viruses, no RNA stage Caudovirales Siphoviridae unclassified Siphoviridae Sinorhizobium phage phiLM21	164.605	1549.72	179.965	13472.7	711.987	134.349	704.127
Viruses dsDNA viruses, no RNA stage Caudovirales Siphoviridae unclassified Siphoviridae Staphylococcus phage phi7401PVL	0	32.834	0	0	0	0	0
Viruses dsDNA viruses, no RNA stage Caudovirales Siphoviridae unclassified Siphoviridae Staphylococcus phage phiBU01	0	0	25.6639	0	0	0	0
Viruses dsDNA viruses, no RNA stage Caudovirales Siphoviridae unclassified Siphoviridae Staphylococcus phage phiN315	2.5161	10.4622	60.5204	0	22.9529	0	0
Viruses dsDNA viruses, no RNA stage Caudovirales Siphoviridae unclassified Siphoviridae Staphylococcus phage phiRS7	0	0	2.63647	0	0	0	0
Viruses dsDNA viruses, no RNA stage Caudovirales Siphoviridae unclassified Siphoviridae Staphylococcus phage PVL	0	20.6077	0	0	0	0	0
Viruses dsDNA viruses, no RNA stage Caudovirales Siphoviridae unclassified Siphoviridae Staphylococcus phage SA13	0	0	11.5035	0	0	0	0
Viruses dsDNA viruses, no RNA stage Caudovirales Siphoviridae unclassified Siphoviridae Staphylococcus phage StauST398-4	9.50711	0	78.2248	0	138.998	0	0
Viruses dsDNA viruses, no RNA stage Caudovirales Siphoviridae unclassified Siphoviridae Staphylococcus phage StauST398-5	0	35.5952	112.388	0	190.085	107.84	0
Viruses dsDNA viruses, no RNA stage Caudovirales Siphoviridae unclassified Siphoviridae Staphylococcus phage StB12	30.8731	0	37.9726	0	0	0	0
Viruses dsDNA viruses, no RNA stage Caudovirales Siphoviridae unclassified Siphoviridae Staphylococcus phage StB20	0	0	209.319	0	0	0	0
Viruses dsDNA viruses, no RNA stage Caudovirales Siphoviridae unclassified Siphoviridae Staphylococcus phage StB20-like	82.0236	0	0	0	0	0	0
Viruses dsDNA viruses, no RNA stage Caudovirales Siphoviridae unclassified Siphoviridae Staphylococcus phage StB27	0	0	0	0	73.4262	0	0
Viruses dsDNA viruses, no RNA stage Caudovirales Siphoviridae unclassified Siphoviridae Staphylococcus prophage phiPV83	0	18.3089	33.8259	0	14.8206	59.3123	613.158
Viruses dsDNA viruses, no RNA stage Caudovirales Siphoviridae unclassified Siphoviridae Stenotrophomonas phage S1	139.37	43.5732	293.733	0	202.499	35.2973	0
Viruses dsDNA viruses, no RNA stage Caudovirales Siphoviridae unclassified Siphoviridae Streptococcus phage Dp-1	78.3479	56.5275	232.213	194.585	171.046	137.426	121.549
Viruses dsDNA viruses, no RNA stage Caudovirales Siphoviridae unclassified Siphoviridae Streptococcus phage P9	0	0	31.418	0	3061.46	0	0
Viruses dsDNA viruses, no RNA stage Caudovirales Siphoviridae unclassified Siphoviridae Streptococcus phage phiARI0746	0	11.667	0	0	0	0	0
Viruses dsDNA viruses, no RNA stage Caudovirales Siphoviridae unclassified Siphoviridae Streptococcus phage phiARI0923	0	6.62954	0	0	0	0	0
Viruses dsDNA viruses, no RNA stage Caudovirales Siphoviridae unclassified Siphoviridae Streptococcus phage phiNJ2	0	0	14.9246	0	0	0	0
Viruses dsDNA viruses, no RNA stage Caudovirales Siphoviridae unclassified Siphoviridae Streptococcus phage SM1	0	13.3058	0	0	0	0	0
Viruses dsDNA viruses, no RNA stage Caudovirales Siphoviridae unclassified Siphoviridae Streptococcus phage SMP	0	24.9386	0	0	0	0	0
Viruses dsDNA viruses, no RNA stage Caudovirales Siphoviridae unclassified Siphoviridae Streptococcus virus 9872	0	0	0	0	44.5333	0	0
Viruses dsDNA viruses, no RNA stage Caudovirales Siphoviridae unclassified Siphoviridae Streptomyce phage TG1	0	0	0	0	100.37	0	0
Viruses dsDNA viruses, no RNA stage Caudovirales Siphoviridae unclassified Siphoviridae Streptomyces phage Amela	0	7.11159	0	0	0	0	0
Viruses dsDNA viruses, no RNA stage Caudovirales Siphoviridae unclassified Siphoviridae Streptomyces phage Caliburn	0	57.9919	28.9536	0	132.493	58.1867	0
Viruses dsDNA viruses, no RNA stage Caudovirales Siphoviridae unclassified Siphoviridae Streptomyces phage Izzy	0	39.3653	82.1498	713.634	124.675	64.6515	0
Viruses dsDNA viruses, no RNA stage Caudovirales Siphoviridae unclassified Siphoviridae Streptomyces phage Jay2Jay	42.0695	41.4245	35.1069	0	118.593	13.5639	0
Viruses dsDNA viruses, no RNA stage Caudovirales Siphoviridae unclassified Siphoviridae Streptomyces phage Lannister	17.0002	57.1552	63.6892	0	154.227	51.7061	0
Viruses dsDNA viruses, no RNA stage Caudovirales Siphoviridae unclassified Siphoviridae Streptomyces phage Lika	42.8199	0	16.8562	0	40.5144	233.956	0
Viruses dsDNA viruses, no RNA stage Caudovirales Siphoviridae unclassified Siphoviridae Streptomyces phage mu1/6	115.388	71.4145	179.948	0	69.9922	94.298	0
Viruses dsDNA viruses, no RNA stage Caudovirales Siphoviridae unclassified Siphoviridae Streptomyces phage Nanodon	0	14.798	34.9397	0	19.477	0	81.2308
Viruses dsDNA viruses, no RNA stage Caudovirales Siphoviridae unclassified Siphoviridae Streptomyces phage R4	0	0	12.5609	0	0	0	0
Viruses dsDNA viruses, no RNA stage Caudovirales Siphoviridae unclassified Siphoviridae Streptomyces phage SF3	0	0	66.157	0	1238.54	8.73242	0
Viruses dsDNA viruses, no RNA stage Caudovirales Siphoviridae unclassified Siphoviridae Streptomyces phage Sujidade	0	28.9684	97.2073	0	0	22.9455	0
Viruses dsDNA viruses, no RNA stage Caudovirales Siphoviridae unclassified Siphoviridae Streptomyces phage SV1	0	45.8555	0	0	73.3611	0	0
Viruses dsDNA viruses, no RNA stage Caudovirales Siphoviridae unclassified Siphoviridae Streptomyces phage YDN12	0	0	42.6268	0	0	0	0
Viruses dsDNA viruses, no RNA stage Caudovirales Siphoviridae unclassified Siphoviridae Streptomyces phage Zemlya	24.9338	0	126.584	568.619	211.026	143.379	0
Viruses dsDNA viruses, no RNA stage Caudovirales Siphoviridae unclassified Siphoviridae Synechococcus phage S-CBS1	0	5.161	100.309	0	0	183.863	1281.01
Viruses dsDNA viruses, no RNA stage Caudovirales Siphoviridae unclassified Siphoviridae Synechococcus phage S-CBS2	186.623	521.811	888.692	0	145.911	72.3409	0
Viruses dsDNA viruses, no RNA stage Caudovirales Siphoviridae unclassified Siphoviridae Synechococcus phage S-CBS3	20.2636	551.105	144.334	0	261.483	20.5793	293.413
Viruses dsDNA viruses, no RNA stage Caudovirales Siphoviridae unclassified Siphoviridae Synechococcus phage S-CBS4	0	7.1668	17.5177	0	0	8.99078	0
Viruses dsDNA viruses, no RNA stage Caudovirales Siphoviridae unclassified Siphoviridae Synechococcus phage S-SKS1	30.7394	188.38	619.09	0	794.947	265.231	0
Viruses dsDNA viruses, no RNA stage Caudovirales Siphoviridae unclassified Siphoviridae Temperate phage phiNIH1.1	52.6238	72.2246	335.855	0	766.718	227.832	0
Viruses dsDNA viruses, no RNA stage Caudovirales Siphoviridae unclassified Siphoviridae Thermoanaerobacterium phage THSA-485A	64.7348	133.366	237.685	0	282.87	73.7411	0
Viruses dsDNA viruses, no RNA stage Caudovirales Siphoviridae unclassified Siphoviridae Tsukamurella phage TIN2	0	15.4443	36.0541	0	0	0	0
Viruses dsDNA viruses, no RNA stage Caudovirales Siphoviridae unclassified Siphoviridae Tsukamurella phage TPA2	0	6.78632	0	0	0	0	0
Viruses dsDNA viruses, no RNA stage Caudovirales Siphoviridae unclassified Siphoviridae Tsukamurella phage TPA4	0	10.2205	0	614.295	0	0	0
Viruses dsDNA viruses, no RNA stage Caudovirales Siphoviridae unclassified Siphoviridae Verrucomicrobia phage P8625	30.0965	200.091	128.195	0	0	0	244.215
Viruses dsDNA viruses, no RNA stage Caudovirales Siphoviridae unclassified Siphoviridae Vibrio phage pYD21-A	6.04761	52.4786	22.9563	0	113.937	0	0
Viruses dsDNA viruses, no RNA stage Caudovirales Siphoviridae unclassified Siphoviridae Vibrio phage pYD38-B	1605.4	40.2508	22.0599	0	22.2161	0	0
Viruses dsDNA viruses, no RNA stage Caudovirales Siphoviridae unclassified Siphoviridae Vibrio phage SHOU24	70.056	31.3039	54.0004	0	0	0	0
Viruses dsDNA viruses, no RNA stage Caudovirales Siphoviridae unclassified Siphoviridae Vibrio phage SIO-2	5.77423	38.5858	214.332	0	0	35.9068	0
Viruses dsDNA viruses, no RNA stage Caudovirales Siphoviridae unclassified Siphoviridae Vibrio phage VpKK5	118.785	490.814	1103.36	0	35.4025	672.434	0
Viruses dsDNA viruses, no RNA stage Caudovirales Siphoviridae unclassified Siphoviridae Yersinia phage phiR201	0	11.3105	0	0	0	0	0
Viruses dsDNA viruses, no RNA stage Caudovirales Siphoviridae unclassified Siphoviridae Yersinia phage PY54	51.5998	14.4211	35.2068	0	0	35.6169	0
Viruses dsDNA viruses, no RNA stage Caudovirales Siphoviridae Xp10virus Xanthomonas phage CP1	0	14.0397	9.70424	0	0	0	0
Viruses dsDNA viruses, no RNA stage Caudovirales Siphoviridae Xp10virus Xanthomonas phage OP1	0	10.1908	12.7262	0	0	0	0
Viruses dsDNA viruses, no RNA stage Caudovirales Siphoviridae Xp10virus Xanthomonas phage phiL7	82.0564	11.1971	0	0	71.5296	0	0
Viruses dsDNA viruses, no RNA stage Caudovirales Siphoviridae Xp10virus Xanthomonas phage Xop411	2013.61	0	6.89373	814.499	2322.91	0	0
Viruses dsDNA viruses, no RNA stage Caudovirales Siphoviridae Xp10virus Xanthomonas phage Xp10	0	40.13	21.0798	0	0	0	0
Viruses dsDNA viruses, no RNA stage Caudovirales Siphoviridae Yuavirus Phage phiJL001	109.28	228.983	540.439	0	303.128	47.1885	0
Viruses dsDNA viruses, no RNA stage Caudovirales Siphoviridae Yuavirus Pseudomonas phage M6	12.2726	36.6103	329.883	0	20.8886	125.843	0
Viruses dsDNA viruses, no RNA stage Caudovirales Siphoviridae Yuavirus Pseudomonas phage YuA	0	127.541	337.017	0	138.114	48.7478	0
Viruses dsDNA viruses, no RNA stage Caudovirales unclassified Caudovirales Aurantimonas phage AmM-1	134.266	78.6799	172.917	737.939	528.03	146.051	0
Viruses dsDNA viruses, no RNA stage Caudovirales unclassified Caudovirales Bacillus virus 1	0	0	11.2795	0	0	0	0
Viruses dsDNA viruses, no RNA stage Caudovirales unclassified Caudovirales Celeribacter phage P12053L	194.053	236.835	270.982	0	0	57.1378	0
Viruses dsDNA viruses, no RNA stage Caudovirales unclassified Caudovirales Cyanophage P-SSP2	0	48.0954	22.7574	0	0	0	0
Viruses dsDNA viruses, no RNA stage Caudovirales unclassified Caudovirales Cyanophage SS120-1	43.9146	17.4051	26.757	0	0	0	0
Viruses dsDNA viruses, no RNA stage Caudovirales unclassified Caudovirales Geobacillus phage GBSV1	0	26.977	0	0	0	0	0
Viruses dsDNA viruses, no RNA stage Caudovirales unclassified Caudovirales Nitrincola phage 1M3-16	0	120.286	149.381	0	2713.87	0	0
Viruses dsDNA viruses, no RNA stage Caudovirales unclassified Caudovirales Prochlorococcus phage Syn1	202.101	26.9892	161.554	0	61.5326	32.5742	0
Viruses dsDNA viruses, no RNA stage Caudovirales unclassified Caudovirales Prochlorococcus phage Syn33	0	4.71538	5.56976	0	85.9781	0	0
Viruses dsDNA viruses, no RNA stage Caudovirales unclassified Caudovirales Providencia phage Redjac	0	34.1904	0	0	0	0	0
Viruses dsDNA viruses, no RNA stage Caudovirales unclassified Caudovirales Pseudoalteromonas Phage H103	0	30.33	0	0	0	0	0
Viruses dsDNA viruses, no RNA stage Caudovirales unclassified Caudovirales Rhodobacter phage RcRhea	119.515	593.12	432.89	0	214.557	387.825	0
Viruses dsDNA viruses, no RNA stage Caudovirales unclassified Caudovirales Rhodobacter phage RcTitan	8.39246	0	0	0	113.391	0	0
Viruses dsDNA viruses, no RNA stage Caudovirales unclassified Caudovirales Salmonella phage BP63	0	108.9	450.757	0	0	9.57298	0
Viruses dsDNA viruses, no RNA stage Caudovirales unclassified Caudovirales Salmonella phage ST64B	23.4752	0	0	0	0	0	0
Viruses dsDNA viruses, no RNA stage Caudovirales unclassified Caudovirales Sinorhizobium phage PBC5	165.319	104.957	344.757	10436.7	185.969	1421.72	0
Viruses dsDNA viruses, no RNA stage Caudovirales unclassified Caudovirales Streptococcus phage 315.5	0	12.3539	34.0194	0	0	0	0
Viruses dsDNA viruses, no RNA stage Caudovirales unclassified Caudovirales Tetrasphaera phage TJE1	0	39.658	0	0	0	0	0
Viruses dsDNA viruses, no RNA stage Caudovirales unclassified Caudovirales Thermus phage phi OH2	0	616.579	50.3114	0	168.912	53.2259	0
Viruses dsDNA viruses, no RNA stage Caudovirales unclassified Caudovirales Xanthomonas phage Xp15	23.0002	10.8956	0	1081.95	24.0635	0	0
Viruses dsDNA viruses, no RNA stage Corticoviridae Corticovirus Pseudoalteromonas phage PM2	17.2006	4958.52	12.1495	0	674.575	40.454	0
Viruses dsDNA viruses, no RNA stage Herpesvirales Alloherpesviridae Batrachovirus Ranid herpesvirus 1	0	0	32.9498	0	0	0	0
Viruses dsDNA viruses, no RNA stage Herpesvirales Alloherpesviridae Cyprinivirus Anguillid herpesvirus 1	88.9225	633.081	114.166	0	372.021	130.488	0
Viruses dsDNA viruses, no RNA stage Herpesvirales Alloherpesviridae Cyprinivirus Cyprinid herpesvirus 1	0	11.4311	0	0	148.436	0	0
Viruses dsDNA viruses, no RNA stage Herpesvirales Alloherpesviridae Cyprinivirus Cyprinid herpesvirus 2	0	0	2.69562	0	0	0	0
Viruses dsDNA viruses, no RNA stage Herpesvirales Herpesviridae Alphaherpesvirinae Mardivirus Meleagrid alphaherpesvirus 1	0	0	0	0	0	14.8697	0
Viruses dsDNA viruses, no RNA stage Herpesvirales Herpesviridae Alphaherpesvirinae Simplexvirus Human alphaherpesvirus 1	0	0	12.4799	754.04	0	20.4818	0
Viruses dsDNA viruses, no RNA stage Herpesvirales Herpesviridae Alphaherpesvirinae Varicellovirus Bovine alphaherpesvirus 5	0	0	44.6823	0	0	0	0
Viruses dsDNA viruses, no RNA stage Herpesvirales Herpesviridae Alphaherpesvirinae Varicellovirus Canid alphaherpesvirus 1	0	0	18.6587	0	33.2721	0	0
Viruses dsDNA viruses, no RNA stage Herpesvirales Herpesviridae Alphaherpesvirinae Varicellovirus Cercopithecine alphaherpesvirus 9	0	7.02361	0	0	0	0	0
Viruses dsDNA viruses, no RNA stage Herpesvirales Herpesviridae Betaherpesvirinae Cytomegalovirus Saimiriine betaherpesvirus 4	211.715	10.894	163.523	0	934.079	0	0
Viruses dsDNA viruses, no RNA stage Herpesvirales Herpesviridae Gammaherpesvirinae Lymphocryptovirus Human gammaherpesvirus 4 Human herpesvirus 4 type 2	0	8.91229	0	0	0	0	0
Viruses dsDNA viruses, no RNA stage Herpesvirales Herpesviridae Gammaherpesvirinae Lymphocryptovirus Macacine gammaherpesvirus 4	0	0	0	0	137.664	0	0
Viruses dsDNA viruses, no RNA stage Herpesvirales Herpesviridae Gammaherpesvirinae Macavirus Bovine gammaherpesvirus 6	86.9252	51.301	156.202	0	36.7995	110.274	0
Viruses dsDNA viruses, no RNA stage Herpesvirales Herpesviridae Gammaherpesvirinae Percavirus Equid gammaherpesvirus 5	0	8.00589	0	0	0	45.2992	0
Viruses dsDNA viruses, no RNA stage Herpesvirales Herpesviridae Gammaherpesvirinae Rhadinovirus Ateline gammaherpesvirus 3	0	0	0	0	82.4028	0	0
Viruses dsDNA viruses, no RNA stage Herpesvirales Herpesviridae Gammaherpesvirinae Rhadinovirus Cricetid gammaherpesvirus 2	0	17.5367	0	0	0	0	0
Viruses dsDNA viruses, no RNA stage Herpesvirales Herpesviridae Gammaherpesvirinae Rhadinovirus Human gammaherpesvirus 8	46.0502	40.6395	0	0	97.7098	101.849	0
Viruses dsDNA viruses, no RNA stage Herpesvirales Herpesviridae Gammaherpesvirinae Rhadinovirus Saimiriine gammaherpesvirus 2	31.1459	0	12.6823	0	0	0	0
Viruses dsDNA viruses, no RNA stage Herpesvirales Herpesviridae Gammaherpesvirinae unclassified Gammaherpesvirinae Myotis gammaherpesvirus 8	0	0	6.6788	0	0	0	0
Viruses dsDNA viruses, no RNA stage Herpesvirales unclassified Herpesvirales Abalone herpesvirus Victoria/AUS/2009	17.5418	12.0277	95.4265	0	30.013	0	390.752
Viruses dsDNA viruses, no RNA stage Iridoviridae Chloriridovirus Invertebrate iridescent virus 3	0	27.4333	22.7711	0	0	0	0
Viruses dsDNA viruses, no RNA stage Iridoviridae Iridovirus Invertebrate iridescent virus 6	0	35.7545	50.049	0	0	0	0
Viruses dsDNA viruses, no RNA stage Iridoviridae Iridovirus unclassified Iridovirus Invertebrate iridescent virus 30	0	323.049	0	0	0	0	0
Viruses dsDNA viruses, no RNA stage Iridoviridae Iridovirus unclassified Iridovirus Invertebrate iridescent virus 31 Armadillidium vulgare iridescent virus	0	72.6398	65.3743	403.96	0	164.786	0
Viruses dsDNA viruses, no RNA stage Iridoviridae Iridovirus unclassified Iridovirus Invertebrate iridescent virus 9 Wiseana iridescent virus	78.8984	0	126.58	0	0	189.326	0
Viruses dsDNA viruses, no RNA stage Iridoviridae Iridovirus unclassified Iridovirus Invertebrate iridovirus 22	0	4.58619	0	0	0	0	0
Viruses dsDNA viruses, no RNA stage Iridoviridae Iridovirus unclassified Iridovirus Invertebrate iridovirus 25	0	8.31437	54.2724	0	0	0	0
Viruses dsDNA viruses, no RNA stage Iridoviridae Lymphocystivirus Lymphocystis disease virus 1	0	41.8299	41.6255	0	59.4501	0	0
Viruses dsDNA viruses, no RNA stage Iridoviridae Lymphocystivirus unclassified Lymphocystivirus Lymphocystis disease virus - isolate China	193.918	155.726	146.175	7721.84	113.927	167.123	0
Viruses dsDNA viruses, no RNA stage Iridoviridae Megalocytivirus Infectious spleen and kidney necrosis virus	0	0	0	0	0	49.5547	0
Viruses dsDNA viruses, no RNA stage Iridoviridae Ranavirus Ambystoma tigrinum virus	0	49.5765	0	0	0	0	0
Viruses dsDNA viruses, no RNA stage Iridoviridae Ranavirus European catfish virus	0	0	0	0	35.9464	0	0
Viruses dsDNA viruses, no RNA stage Iridoviridae Ranavirus unclassified Ranavirus Singapore grouper iridovirus	45.9298	15.9541	8.24544	0	141.883	49.0579	0
Viruses dsDNA viruses, no RNA stage Iridoviridae unclassified Iridoviridae Anopheles minimus irodovirus	0	0	1.55747	0	0	0	0
Viruses dsDNA viruses, no RNA stage Iridoviridae unclassified Iridoviridae Cod iridovirus Ranavirus maximus	0	0	29.1973	0	0	0	0
Viruses dsDNA viruses, no RNA stage Iridoviridae unclassified Iridoviridae Scale drop disease virus	108.06	19.7598	104.092	378.24	331.736	439.294	1013.3
Viruses dsDNA viruses, no RNA stage Ligamenvirales Lipothrixviridae Betalipothrixvirus Acidianus filamentous virus 9	0	19.3621	25.9595	0	0	0	0
Viruses dsDNA viruses, no RNA stage Ligamenvirales Lipothrixviridae Deltalipothrixvirus Acidianus filamentous virus 2	0	7.79795	8.21999	0	0	0	0
Viruses dsDNA viruses, no RNA stage Ligamenvirales Rudiviridae Rudivirus unclassified Rudivirus Sulfolobales Mexican rudivirus 1	0	0	35.5203	0	0	0	0
Viruses dsDNA viruses, no RNA stage Marseilleviridae Marseillevirus unclassified Marseillevirus Brazilian marseillevirus	0	47.4083	2.22704	0	0	0	1693.05
Viruses dsDNA viruses, no RNA stage Marseilleviridae unassigned Marseilleviridae Lausannevirus	53.0506	33.1947	41.9993	0	98.0499	154.585	0
Viruses dsDNA viruses, no RNA stage Marseilleviridae unclassified Marseilleviridae Golden mussel marseillevirus	0	30.9005	23.3615	0	56.3229	0	0
Viruses dsDNA viruses, no RNA stage Marseilleviridae unclassified Marseilleviridae Melbournevirus	337.337	115.051	97.396	411.49	969.323	217.174	3903.34
Viruses dsDNA viruses, no RNA stage Marseilleviridae unclassified Marseilleviridae Tokyovirus A1	49.4563	34.6825	97.1529	0	0	142.136	0
Viruses dsDNA viruses, no RNA stage Mimiviridae	0	7.12693	0	0	0	0	0
Viruses dsDNA viruses, no RNA stage Mimiviridae Cafeteriavirus Cafeteria roenbergensis virus Cafeteria roenbergensis virus BV-PW1	259.493	519.012	1654.33	1715.35	3834.51	1015.14	3220.11
Viruses dsDNA viruses, no RNA stage Mimiviridae Mimivirus Acanthamoeba polyphaga mimivirus	710.822	884.947	1352.38	2438.1	1712.57	952.009	5023.79
Viruses dsDNA viruses, no RNA stage Mimiviridae unclassified Mimiviridae Megavirus chiliensis	572.039	1138.84	1703.78	4682.35	2785.21	1252.1	369.708
Viruses dsDNA viruses, no RNA stage Mimiviridae unclassified Mimiviridae Moumouvirus Acanthamoeba polyphaga moumouvirus	446.418	1075.58	1818.4	1018.59	2193.2	2898.88	6161.48
Viruses dsDNA viruses, no RNA stage Mimiviridae unclassified Mimiviridae Yellowstone lake mimivirus	39.1964	38.1306	59.7409	0	223.578	13.6195	0
Viruses dsDNA viruses, no RNA stage Nimaviridae Whispovirus White spot syndrome virus	0	0	4.24261	0	0	0	0
Viruses dsDNA viruses, no RNA stage Nudiviridae Alphanudivirus Oryctes rhinoceros nudivirus	0	0	0	0	0	18.4013	0
Viruses dsDNA viruses, no RNA stage Nudiviridae Betanudivirus Heliothis zea nudivirus Helicoverpa zea nudivirus 2	174.782	91.8729	181.924	443.687	572.162	271.405	2335.17
Viruses dsDNA viruses, no RNA stage Phycodnaviridae	0	0	142.216	0	0	0	0
Viruses dsDNA viruses, no RNA stage Phycodnaviridae Chlorovirus	0	0	18.5301	0	0	19.1891	0
Viruses dsDNA viruses, no RNA stage Phycodnaviridae Chlorovirus Acanthocystis turfacea Chlorella virus 1	243.427	245.8	879.842	1025.1	610.194	584.588	56.1607
Viruses dsDNA viruses, no RNA stage Phycodnaviridae Chlorovirus Paramecium bursaria Chlorella virus 1	183.632	134.552	582.187	0	175.809	273.024	0
Viruses dsDNA viruses, no RNA stage Phycodnaviridae Chlorovirus Paramecium bursaria Chlorella virus A1 Paramecium bursaria Chlorella virus FR483	316.198	217.605	574.306	580.034	749.861	427.362	0
Viruses dsDNA viruses, no RNA stage Phycodnaviridae Chlorovirus Paramecium bursaria Chlorella virus NY2A	37.382	69.3923	255.421	863.747	123.827	120.801	276.818
Viruses dsDNA viruses, no RNA stage Phycodnaviridae Chlorovirus unclassified Chlorovirus Only Syngen Nebraska virus 5	270.042	810.012	1500.81	776.718	1867.13	1155.58	1579.91
Viruses dsDNA viruses, no RNA stage Phycodnaviridae Chlorovirus unclassified Chlorovirus Paramecium bursaria Chlorella virus AR158	244.104	144.665	730.358	548.756	739.68	590.793	103.2
Viruses dsDNA viruses, no RNA stage Phycodnaviridae Coccolithovirus Emiliania huxleyi virus 86	232.748	224.518	476.079	550.984	981.107	453.595	3292.65
Viruses dsDNA viruses, no RNA stage Phycodnaviridae Phaeovirus Ectocarpus siliculosus virus 1	216.813	166.836	1317.4	1316.06	1643.63	749.092	328.395
Viruses dsDNA viruses, no RNA stage Phycodnaviridae Phaeovirus Feldmannia species virus	186.039	96.2117	818.915	714.122	601.539	314.401	0
Viruses dsDNA viruses, no RNA stage Phycodnaviridae Prasinovirus Ostreococcus tauri virus OtV5	11.3029	17.1004	106.122	0	0	17.7607	103.385
Viruses dsDNA viruses, no RNA stage Phycodnaviridae Prasinovirus unclassified Prasinovirus Bathycoccus sp. RCC1105 virus BpV Bathycoccus sp. RCC1105 virus BpV1	633.537	411.023	998.047	523.523	1127.58	1034.31	432.527
Viruses dsDNA viruses, no RNA stage Phycodnaviridae Prasinovirus unclassified Prasinovirus Micromonas sp. RCC1109 virus MpV1	169.724	96.1666	637.505	0	666.928	300.148	854.309
Viruses dsDNA viruses, no RNA stage Phycodnaviridae Prasinovirus unclassified Prasinovirus Ostreococcus lucimarinus virus 1	81.6114	22.8505	160.018	0	371.559	322.367	0
Viruses dsDNA viruses, no RNA stage Phycodnaviridae Prasinovirus unclassified Prasinovirus Ostreococcus lucimarinus virus 2	0	78.8917	136.08	0	225.649	328.01	4198.99
Viruses dsDNA viruses, no RNA stage Phycodnaviridae Prasinovirus unclassified Prasinovirus Ostreococcus lucimarinus virus 7	0	28.7985	251.555	168.471	135.255	216.276	102.234
Viruses dsDNA viruses, no RNA stage Phycodnaviridae Prasinovirus unclassified Prasinovirus Ostreococcus mediterraneus virus 1	0	22.7665	165.048	0	89.2698	156.899	0
Viruses dsDNA viruses, no RNA stage Phycodnaviridae Prymnesiovirus unclassified Prymnesiovirus Phaeocystis globosa virus	2584.49	2116.4	908.795	1197.61	1202.11	585.525	1582.65
Viruses dsDNA viruses, no RNA stage Phycodnaviridae unclassified Phycodnaviridae	0	0	0	0	0	24.6093	0
Viruses dsDNA viruses, no RNA stage Phycodnaviridae unclassified Phycodnaviridae Aureococcus anophagefferens virus	1046.32	911.324	2036.6	1044.52	3647.9	3447.46	9411.55
Viruses dsDNA viruses, no RNA stage Phycodnaviridae unclassified Phycodnaviridae Chrysochromulina ericina virus	1710.11	546.322	1626.35	694.84	4718.13	1525.97	12778.4
Viruses dsDNA viruses, no RNA stage Phycodnaviridae unclassified Phycodnaviridae Ostreococcus tauri virus 1	65.4603	41.1216	28.2119	0	74.6133	279.636	0
Viruses dsDNA viruses, no RNA stage Phycodnaviridae unclassified Phycodnaviridae Ostreococcus tauri virus 2	9.58956	68.6596	195.94	0	160.725	143.193	0
Viruses dsDNA viruses, no RNA stage Phycodnaviridae unclassified Phycodnaviridae Yellowstone lake phycodnavirus 1	209.178	104.559	412.451	0	805.943	445.136	0
Viruses dsDNA viruses, no RNA stage Phycodnaviridae unclassified Phycodnaviridae Yellowstone lake phycodnavirus 2	1884	73.7979	209.666	0	300.128	172.029	235.142
Viruses dsDNA viruses, no RNA stage Phycodnaviridae unclassified Phycodnaviridae Yellowstone lake phycodnavirus 3	80.853	82.6851	29.3047	0	302.809	60.8505	0
Viruses dsDNA viruses, no RNA stage Plasmaviridae Plasmavirus Acholeplasma phage L2	0	13.3484	0	0	0	0	0
Viruses dsDNA viruses, no RNA stage Polydnaviridae Bracovirus Cotesia congregata bracovirus	109.01	0	35.4472	0	0	100.046	0
Viruses dsDNA viruses, no RNA stage Polydnaviridae Ichnovirus Glypta fumiferanae ichnovirus	0	14.8946	0	0	0	0	0
Viruses dsDNA viruses, no RNA stage Poxviridae Chordopoxvirinae Avipoxvirus Canarypox virus	617.801	282.602	522.993	733.979	3623.63	863.563	1771.72
Viruses dsDNA viruses, no RNA stage Poxviridae Chordopoxvirinae Avipoxvirus Fowlpox virus	0	15.4337	86.4898	0	181.141	0	0
Viruses dsDNA viruses, no RNA stage Poxviridae Chordopoxvirinae Avipoxvirus Pigeonpox virus	0	49.6041	51.7933	0	0	195.146	0
Viruses dsDNA viruses, no RNA stage Poxviridae Chordopoxvirinae Avipoxvirus Turkeypox virus	0	18.4324	0	0	12.6967	69.3475	810.571
Viruses dsDNA viruses, no RNA stage Poxviridae Chordopoxvirinae Avipoxvirus unclassified Avipoxvirus Penguinpox virus	0	0	32.7442	0	0	56.4116	980.084
Viruses dsDNA viruses, no RNA stage Poxviridae Chordopoxvirinae Capripoxvirus Sheeppox virus	0	0	0	0	91.2232	0	0
Viruses dsDNA viruses, no RNA stage Poxviridae Chordopoxvirinae Cervidpoxvirus unclassified Cervidpoxvirus Deerpox virus W-848-83	447.45	132.217	129.296	0	962.692	586.748	3250.46
Viruses dsDNA viruses, no RNA stage Poxviridae Chordopoxvirinae Leporipoxvirus Myxoma virus	56.8221	0	0	0	0	50.6894	1741.32
Viruses dsDNA viruses, no RNA stage Poxviridae Chordopoxvirinae Leporipoxvirus Rabbit fibroma virus	0	62.9906	48.869	0	146.783	0	0
Viruses dsDNA viruses, no RNA stage Poxviridae Chordopoxvirinae Molluscipoxvirus Molluscum contagiosum virus Molluscum contagiosum virus subtype 1	151.921	54.9059	106.648	0	465.823	291.043	798.458
Viruses dsDNA viruses, no RNA stage Poxviridae Chordopoxvirinae Orthopoxvirus Camelpox virus	0	0	23.0458	0	0	0	0
Viruses dsDNA viruses, no RNA stage Poxviridae Chordopoxvirinae Orthopoxvirus Cowpox virus	40.7301	29.4334	0	0	289.236	122.171	1957.08
Viruses dsDNA viruses, no RNA stage Poxviridae Chordopoxvirinae Orthopoxvirus Ectromelia virus	56.8672	24.2126	0	0	259.533	138.291	0
Viruses dsDNA viruses, no RNA stage Poxviridae Chordopoxvirinae Orthopoxvirus Monkeypox virus Monkeypox virus Zaire-96-I-16	0	13.7132	18.8334	0	44.2149	0	0
Viruses dsDNA viruses, no RNA stage Poxviridae Chordopoxvirinae Orthopoxvirus Raccoonpox virus	107.384	23.7182	0	0	294.52	148.324	1845.12
Viruses dsDNA viruses, no RNA stage Poxviridae Chordopoxvirinae Orthopoxvirus Skunkpox virus	277.877	0	135.173	0	144.133	91.2312	882.321
Viruses dsDNA viruses, no RNA stage Poxviridae Chordopoxvirinae Orthopoxvirus Taterapox virus	0	0	29.9264	0	0	0	0
Viruses dsDNA viruses, no RNA stage Poxviridae Chordopoxvirinae Orthopoxvirus unclassified Orthopoxvirus Yoka poxvirus	0	22.7975	20.0425	0	0	39.8991	2177.96
Viruses dsDNA viruses, no RNA stage Poxviridae Chordopoxvirinae Orthopoxvirus Variola virus	152.304	78.8723	91.5661	0	389.745	299.532	0
Viruses dsDNA viruses, no RNA stage Poxviridae Chordopoxvirinae Orthopoxvirus Volepox virus	205.932	111.807	187.066	0	928.449	418.149	1399.96
Viruses dsDNA viruses, no RNA stage Poxviridae Chordopoxvirinae Suipoxvirus Swinepox virus	0	7.46351	0	0	0	0	0
Viruses dsDNA viruses, no RNA stage Poxviridae Chordopoxvirinae unassigned Chordopoxvirinae Squirrelpox virus	373.456	104.905	0	0	194.35	409.444	1705.2
Viruses dsDNA viruses, no RNA stage Poxviridae Chordopoxvirinae unclassified Chordopoxvirinae BeAn 58058 virus	0	45.1392	0	0	183.261	245.471	3141.4
Viruses dsDNA viruses, no RNA stage Poxviridae Chordopoxvirinae Yatapoxvirus Tanapox virus Yaba-like disease virus	238.828	37.2459	52.2105	0	731.007	234.776	2798.21
Viruses dsDNA viruses, no RNA stage Poxviridae Chordopoxvirinae Yatapoxvirus Yaba monkey tumor virus	33.6429	7.21995	67.4551	0	0	0	5548.33
Viruses dsDNA viruses, no RNA stage Poxviridae Entomopoxvirinae Alphaentomopoxvirus Anomala cuprea entomopoxvirus	88.3943	92.1377	676.001	94.5339	1134.85	478.151	0
Viruses dsDNA viruses, no RNA stage Poxviridae Entomopoxvirinae Betaentomopoxvirus Amsacta moorei entomopoxvirus	568.904	0	282.964	0	61.4716	148.869	67.9109
Viruses dsDNA viruses, no RNA stage Poxviridae Entomopoxvirinae Betaentomopoxvirus Choristoneura biennis entomopoxvirus	0	14.3825	0	0	0	0	0
Viruses dsDNA viruses, no RNA stage Poxviridae Entomopoxvirinae Betaentomopoxvirus unclassified Betaentomopoxvirus Choristoneura rosaceana entomopoxvirus 'L'	0	0	0	0	0	28.0394	0
Viruses dsDNA viruses, no RNA stage Poxviridae Entomopoxvirinae Betaentomopoxvirus unclassified Betaentomopoxvirus Mythimna separata entomopoxvirus 'L'	26.2075	28.0661	9.76865	0	0	0	0
Viruses dsDNA viruses, no RNA stage Poxviridae Entomopoxvirinae unclassified Entomopoxvirinae Melanoplus sanguinipes entomopoxvirus	0	0	8.14752	0	0	31.0396	119.189
Viruses dsDNA viruses, no RNA stage Poxviridae unclassified Poxviridae Cotia virus Cotia virus SPAn232	76.0872	25.1406	31.507	0	452.078	64.4496	5570.02
Viruses dsDNA viruses, no RNA stage Poxviridae unclassified Poxviridae Salmon gill poxvirus	0	13.674	31.9222	0	0	17.5742	0
Viruses dsDNA viruses, no RNA stage Tectiviridae Tectivirus unclassified Tectivirus Bacillus phage Wip1	0	0	23.7282	0	0	0	0
Viruses dsDNA viruses, no RNA stage unclassified dsDNA phages	331.459	857.361	302.714	1996.87	432.945	60.5328	0
Viruses dsDNA viruses, no RNA stage unclassified dsDNA phages Bacillus phage BalMu-1	31.4056	48.4382	0	93.4939	173.635	38.8391	0
Viruses dsDNA viruses, no RNA stage unclassified dsDNA phages Clostridium phage phiCT19406C	0	0	21.6099	0	23.1809	0	0
Viruses dsDNA viruses, no RNA stage unclassified dsDNA phages Clostridium phage phiCT453A	44.5773	46.0958	466.242	0	110.95	28.0203	0
Viruses dsDNA viruses, no RNA stage unclassified dsDNA phages Clostridium phage phiCT9441A	0	5.65846	0	0	0	0	0
Viruses dsDNA viruses, no RNA stage unclassified dsDNA phages Clostridium phage phiCTC2A	30.7773	81.4455	95.3497	0	55.1835	29.522	0
Viruses dsDNA viruses, no RNA stage unclassified dsDNA phages Clostridium phage phiCTC2B	202.617	64.9326	236.489	0	128.632	150.047	0
Viruses dsDNA viruses, no RNA stage unclassified dsDNA phages Cyanophage KBS-P-1A	0	38.4362	78.6463	0	0	18.6335	0
Viruses dsDNA viruses, no RNA stage unclassified dsDNA phages Cyanophage KBS-S-2A	89.0159	62.3575	115.496	0	68.6706	62.7078	0
Viruses dsDNA viruses, no RNA stage unclassified dsDNA phages Cyanophage MED4-117	0	0	33.73	0	0	0	0
Viruses dsDNA viruses, no RNA stage unclassified dsDNA phages Cyanophage Syn30	28.4841	0	40.8486	0	37.4705	67.4229	0
Viruses dsDNA viruses, no RNA stage unclassified dsDNA phages Deep-sea thermophilic phage D6E	141.599	112.129	128.434	0	159.676	66.5156	0
Viruses dsDNA viruses, no RNA stage unclassified dsDNA phages Flavobacterium phage 6H	48.6067	583.313	127.851	949.813	119.865	151.745	0
Viruses dsDNA viruses, no RNA stage unclassified dsDNA phages Idiomarinaceae phage 1N2-2	8424.07	433.28	600.642	0	17.1206	78.9919	0
Viruses dsDNA viruses, no RNA stage unclassified dsDNA phages Loktanella phage pCB2051-A	53.6959	132.593	264.985	0	26.2269	17.003	0
Viruses dsDNA viruses, no RNA stage unclassified dsDNA phages Marinomonas phage P12026	5258.53	108.63	151.49	0	353.451	55.7669	0
Viruses dsDNA viruses, no RNA stage unclassified dsDNA phages Oenococcus phage phi9805	0	21.6529	29.3173	0	17.8018	0	0
Viruses dsDNA viruses, no RNA stage unclassified dsDNA phages Oenococcus phage phiS11	0	0	23.1064	0	10.3476	0	0
Viruses dsDNA viruses, no RNA stage unclassified dsDNA phages Persicivirga phage P12024L	163.76	854.833	457.765	0	2371.23	0	0
Viruses dsDNA viruses, no RNA stage unclassified dsDNA phages Persicivirga phage P12024S	100.232	604.02	279.34	0	0	0	0
Viruses dsDNA viruses, no RNA stage unclassified dsDNA phages Phormidium phage MIS-PhV1A	0	0	56.6794	0	0	15.1705	0
Viruses dsDNA viruses, no RNA stage unclassified dsDNA phages Phormidium phage MIS-PhV1B	16.5987	0	0	0	72.3365	0	0
Viruses dsDNA viruses, no RNA stage unclassified dsDNA phages Prochlorococcus phage P-GSP1	55.8872	23.6776	64.8965	0	0	0	0
Viruses dsDNA viruses, no RNA stage unclassified dsDNA phages Prochlorococcus phage P-SSP3	0	8.3698	0	0	0	0	0
Viruses dsDNA viruses, no RNA stage unclassified dsDNA phages Pseudomonas phage O4	12.4038	185.33	427.756	0	83.8538	0	0
Viruses dsDNA viruses, no RNA stage unclassified dsDNA phages Pseudomonas phage PA11	108.938	66.4976	63.5246	0	0	0	0
Viruses dsDNA viruses, no RNA stage unclassified dsDNA phages Pseudomonas phage vB_PaeP_Tr60_Ab31	225.123	153.303	419.664	779.971	1069.52	141.629	0
Viruses dsDNA viruses, no RNA stage unclassified dsDNA phages Rhodobacter phage RcapNL	721.183	142.616	227.166	1318.62	390.101	84.0011	0
Viruses dsDNA viruses, no RNA stage unclassified dsDNA phages Salicola phage CGphi29	80.8782	181.29	145.079	0	51.2027	99.9698	0
Viruses dsDNA viruses, no RNA stage unclassified dsDNA phages Salisaeta icosahedral phage 1	0	33.761	73.2928	0	78.869	33.3551	389.137
Viruses dsDNA viruses, no RNA stage unclassified dsDNA phages Staphylococcus phage PT1028	0	0	0	0	276.724	0	0
Viruses dsDNA viruses, no RNA stage unclassified dsDNA phages Sulfitobacter phage NYA-2014a	445.034	6784.78	1552.97	5267.4	712.316	235.266	0
Viruses dsDNA viruses, no RNA stage unclassified dsDNA phages Sulfitobacter phage pCB2047-A	79.5455	1876.45	2173.12	566.474	233.14	98.2087	0
Viruses dsDNA viruses, no RNA stage unclassified dsDNA phages Sulfitobacter phage pCB2047-C	19.3325	36.2961	205.717	621.49	101.797	68.0661	0
Viruses dsDNA viruses, no RNA stage unclassified dsDNA phages Synechococcus phage S-CBP2	0	13.549	0	0	0	0	0
Viruses dsDNA viruses, no RNA stage unclassified dsDNA phages Synechococcus phage S-CBP3	0	46.2326	12.4127	0	0	0	0
Viruses dsDNA viruses, no RNA stage unclassified dsDNA phages Vibrio phage douglas 12A4	63.5308	16.259	262.628	0	0	0	0
Viruses dsDNA viruses, no RNA stage unclassified dsDNA phages Vibrio phage eugene 12A10	0	16.8989	10.4306	0	0	49.8207	0
Viruses dsDNA viruses, no RNA stage unclassified dsDNA phages Vibrio phage helene 12B3	0	151.719	158.94	0	0	0	0
Viruses dsDNA viruses, no RNA stage unclassified dsDNA phages Vibrio phage henriette 12B8	0	7.48736	0	0	119.784	0	0
Viruses dsDNA viruses, no RNA stage unclassified dsDNA phages Vibrio phage PWH3a-P1	0	34.3543	34.894	9932.52	188.184	0	0
Viruses dsDNA viruses, no RNA stage unclassified dsDNA phages Vibrio phage pYD38-A	85.1527	17.1249	6.00739	0	93.9006	12.8116	0
Viruses dsDNA viruses, no RNA stage unclassified dsDNA phages Vibrio phage qdvp001	46.2626	47.339	23.5814	0	209.339	0	0
Viruses dsDNA viruses, no RNA stage unclassified dsDNA phages Vibrio phage VBM1	31.85	18.1885	0	0	42.9939	20.0539	0
Viruses dsDNA viruses, no RNA stage unclassified dsDNA viruses	45.3462	11.6541	42.0191	0	0	0	0
Viruses dsDNA viruses, no RNA stage unclassified dsDNA viruses Abalone shriveling syndrome-associated virus	29.5715	21.0708	78.4066	202.845	0	0	0
Viruses dsDNA viruses, no RNA stage unclassified dsDNA viruses Dunaliella viridis virus SI2	230.403	1583.38	1034.24	0	95.562	318.611	0
Viruses dsDNA viruses, no RNA stage unclassified dsDNA viruses Micromonas pusilla virus 12T	272.481	566.961	143.282	0	237.15	1565.73	4723.72
Viruses dsDNA viruses, no RNA stage unclassified dsDNA viruses Ostreococcus lucimarinus virus OlV5	0	9.87237	47.2607	0	82.1855	17.4492	0
Viruses dsDNA viruses, no RNA stage unclassified dsDNA viruses Pandoravirus dulcis	153.778	175.399	499.944	123.444	877.432	361.406	0
Viruses dsDNA viruses, no RNA stage unclassified dsDNA viruses Pandoravirus inopinatum	348.798	80.8891	650.873	0	820.137	713.913	209.246
Viruses dsDNA viruses, no RNA stage unclassified dsDNA viruses Pandoravirus salinus	177.904	105.919	956.534	367.304	1151.26	458.313	7860.75
Viruses dsDNA viruses, no RNA stage unclassified dsDNA viruses Pithovirus Pithovirus sibericum	274.641	458.655	1006.22	490.155	252.212	725.196	0
Viruses dsDNA viruses, no RNA stage unclassified dsDNA viruses Sulfolobales Virus YNP2	32.2613	5.72527	101.884	0	0	96.0496	0
Viruses dsDNA viruses, no RNA stage unclassified dsDNA viruses Tetraselmis viridis virus S20	97.3638	26.5682	187.121	552.681	54.695	51.5515	0
Viruses dsDNA viruses, no RNA stage unclassified dsDNA viruses unclassified archaeal dsDNA viruses Haloviruses Halovirus HCTV-1	0	9.12431	38.8721	0	0	37.4767	0
Viruses dsDNA viruses, no RNA stage unclassified dsDNA viruses unclassified archaeal dsDNA viruses Haloviruses Halovirus HCTV-2	0	6.57068	0	0	0	0	0
Viruses dsDNA viruses, no RNA stage unclassified dsDNA viruses unclassified archaeal dsDNA viruses Haloviruses Halovirus HF1	0	11.1332	16.8505	0	0	0	0
Viruses dsDNA viruses, no RNA stage unclassified dsDNA viruses unclassified archaeal dsDNA viruses Haloviruses Halovirus HGTV-1	201.267	89.8926	250.818	0	561.329	167.858	0
Viruses dsDNA viruses, no RNA stage unclassified dsDNA viruses unclassified archaeal dsDNA viruses Haloviruses Halovirus HHTV-2	0	0	0	0	54.7417	0	0
Viruses dsDNA viruses, no RNA stage unclassified dsDNA viruses unclassified archaeal dsDNA viruses Haloviruses Halovirus HRTV-5	0	0	0	0	0	64.7764	0
Viruses dsDNA viruses, no RNA stage unclassified dsDNA viruses unclassified archaeal dsDNA viruses Haloviruses Halovirus HVTV-1	0	0	28.5396	0	0	0	0

## Sheet: %_dsDNA_virome
Taxonomy	PBI1	PBI2	PBI3	PBI4s	PBOs	PBI4b	PBOb
Viruses dsDNA viruses, no RNA stage	5.26039	11.9465	6.98461	9.41175	3.80734	5.29034	0.0135803
Viruses dsDNA viruses, no RNA stage Adenoviridae Aviadenovirus Fowl aviadenovirus A	0	0	0	0	0	0.0373382	0
Viruses dsDNA viruses, no RNA stage Ascoviridae Ascovirus unclassified Ascovirus Trichoplusia ni ascovirus 2c	0.150427	0.0688945	0.639755	0.180161	0.329196	0.333716	0.502858
Viruses dsDNA viruses, no RNA stage Ascoviridae Toursvirus Diadromus pulchellus ascovirus 4a	0.0458029	0.0261404	0.239645	0.204057	0.188643	0.187327	0.23361
Viruses dsDNA viruses, no RNA stage Asfarviridae Asfivirus African swine fever virus	0	0.0278232	0.0496142	0.0417957	0	0.00567504	0
Viruses dsDNA viruses, no RNA stage Baculoviridae Alphabaculovirus Antheraea pernyi nucleopolyhedrovirus	0.0689404	0.00288317	0.0364407	0	0.0217269	0.0551286	0
Viruses dsDNA viruses, no RNA stage Baculoviridae Alphabaculovirus Anticarsia gemmatalis multiple nucleopolyhedrovirus	0	0	0	0	0	0	0.249916
Viruses dsDNA viruses, no RNA stage Baculoviridae Alphabaculovirus Buzura suppressaria nucleopolyhedrovirus	0	0	0	0	0	0.0310024	0
Viruses dsDNA viruses, no RNA stage Baculoviridae Alphabaculovirus Choristoneura fumiferana multiple nucleopolyhedrovirus	0	0	0.0215441	0	0	0	0
Viruses dsDNA viruses, no RNA stage Baculoviridae Alphabaculovirus Helicoverpa armigera nucleopolyhedrovirus	0	0	0	0	0.0339644	0.0348985	0
Viruses dsDNA viruses, no RNA stage Baculoviridae Alphabaculovirus Leucania separata nucleopolyhedrovirus	0.0557773	0.0203694	0.0221283	0	0.069002	0	0
Viruses dsDNA viruses, no RNA stage Baculoviridae Alphabaculovirus Lymantria dispar multiple nucleopolyhedrovirus	0	0	0.00525582	0	0	0	0
Viruses dsDNA viruses, no RNA stage Baculoviridae Alphabaculovirus Mamestra configurata nucleopolyhedrovirus B	0.041778	0	0	0	0	0	0
Viruses dsDNA viruses, no RNA stage Baculoviridae Alphabaculovirus Orgyia pseudotsugata multiple nucleopolyhedrovirus	0	0	0	0	0	0.0178119	0
Viruses dsDNA viruses, no RNA stage Baculoviridae Alphabaculovirus Spodoptera frugiperda multiple nucleopolyhedrovirus	0	0	0.00447907	0	0	0	0
Viruses dsDNA viruses, no RNA stage Baculoviridae Alphabaculovirus Thysanoplusia orichalcea nucleopolyhedrovirus	0	0	0.0105756	0	0	0	0
Viruses dsDNA viruses, no RNA stage Baculoviridae Alphabaculovirus Trichoplusia ni single nucleopolyhedrovirus	0	0	0	0	0.0419345	0	0
Viruses dsDNA viruses, no RNA stage Baculoviridae Alphabaculovirus unclassified Alphabaculovirus Anticarsia gemmatalis nucleopolyhedrovirus	0	0	0	0	0.00832719	0	0
Viruses dsDNA viruses, no RNA stage Baculoviridae Alphabaculovirus unclassified Alphabaculovirus Catopsilia pomona nucleopolyhedrovirus	0	0.0192839	0	0	0	0	0
Viruses dsDNA viruses, no RNA stage Baculoviridae Alphabaculovirus unclassified Alphabaculovirus Choristoneura rosaceana alphabaculovirus	0	0	0	0	0.0327512	0	1.4352
Viruses dsDNA viruses, no RNA stage Baculoviridae Alphabaculovirus unclassified Alphabaculovirus Hemileuca sp. nucleopolyhedrovirus	0	0	0	0	0	0	1.10972
Viruses dsDNA viruses, no RNA stage Baculoviridae Alphabaculovirus unclassified Alphabaculovirus Lambdina fiscellaria nucleopolyhedrovirus	0	0	0	0	0.0435448	0.127782	0
Viruses dsDNA viruses, no RNA stage Baculoviridae Alphabaculovirus unclassified Alphabaculovirus Lymantria xylina MNPV	0	0	0.016475	0	0	0	0
Viruses dsDNA viruses, no RNA stage Baculoviridae Alphabaculovirus unclassified Alphabaculovirus Orgyia leucostigma NPV	0	0	0.0191485	0	0	0	0
Viruses dsDNA viruses, no RNA stage Baculoviridae Alphabaculovirus unclassified Alphabaculovirus Peridroma alphabaculovirus	0	0	0	0	0	0	1.00303
Viruses dsDNA viruses, no RNA stage Baculoviridae Betabaculovirus Adoxophyes orana granulovirus	0	0	0.0070916	0	0	0	0
Viruses dsDNA viruses, no RNA stage Baculoviridae Betabaculovirus Agrotis segetum granulovirus	0	0	0.0079235	0	0.0162988	0.0307612	0.385244
Viruses dsDNA viruses, no RNA stage Baculoviridae Betabaculovirus Cryptophlebia leucotreta granulovirus	0	0	0	0	0	0.0513809	0
Viruses dsDNA viruses, no RNA stage Baculoviridae Betabaculovirus Pseudaletia unipuncta granulovirus	0	0	0.0150911	0	0	0.0289568	0
Viruses dsDNA viruses, no RNA stage Baculoviridae Betabaculovirus unclassified Betabaculovirus Choristoneura occidentalis granulovirus	0.0539838	0.00969164	0	0	0.0867968	0	0.206073
Viruses dsDNA viruses, no RNA stage Baculoviridae Betabaculovirus unclassified Betabaculovirus Clostera anachoreta granulovirus	0	0.00461173	0	0	0	0	0
Viruses dsDNA viruses, no RNA stage Baculoviridae Betabaculovirus unclassified Betabaculovirus Clostera anastomosis granulovirus	0	0.0119673	0	0	0	0	0
Viruses dsDNA viruses, no RNA stage Baculoviridae Betabaculovirus unclassified Betabaculovirus Cnaphalocrocis medinalis granulovirus	0	0	0.00642742	0	0	0	0
Viruses dsDNA viruses, no RNA stage Baculoviridae Betabaculovirus unclassified Betabaculovirus Erinnyis ello granulovirus	0.0716438	0.021857	0.015275	0	0.125433	0.154571	0
Viruses dsDNA viruses, no RNA stage Baculoviridae Betabaculovirus unclassified Betabaculovirus Mocis sp. granulovirus	0	0	0	0	0	0.0250227	0
Viruses dsDNA viruses, no RNA stage Baculoviridae Betabaculovirus unclassified Betabaculovirus Pieris rapae granulovirus	0.0109554	0.00254618	0	0	0	0	0
Viruses dsDNA viruses, no RNA stage Baculoviridae Betabaculovirus unclassified Betabaculovirus Spodoptera frugiperda granulovirus	0	0	0.00710942	0	0	0.0184697	0
Viruses dsDNA viruses, no RNA stage Baculoviridae Gammabaculovirus Neodiprion lecontei nucleopolyhedrovirus	0.360934	0.0963568	0.116286	0	0	0.0670379	2.14329
Viruses dsDNA viruses, no RNA stage Baculoviridae Gammabaculovirus Neodiprion sertifer nucleopolyhedrovirus	0.385556	0.00803095	0.0850119	0	0.226853	0.293024	3.7333
Viruses dsDNA viruses, no RNA stage Baculoviridae Gammabaculovirus unclassified Gammabaculovirus Neodiprion abietis NPV	0.15341	0.154669	0.072297	0	0.308961	0.174917	2.60704
Viruses dsDNA viruses, no RNA stage Baculoviridae unclassified Baculoviridae Perigonia lusca single nucleopolyhedrovirus	0	0	0	0.0852672	0.00775322	0	0
Viruses dsDNA viruses, no RNA stage Bicaudaviridae Bicaudavirus Acidianus two-tailed virus	0	0	0.0471106	0	0.00723468	0.0220098	0
Viruses dsDNA viruses, no RNA stage Caudovirales	4.56318	10.9432	5.98409	3.01926	2.09388	5.60829	0.332574
Viruses dsDNA viruses, no RNA stage Caudovirales Myoviridae	0	0.0926368	0.315198	0	0.0833719	0.745859	0.00706648
Viruses dsDNA viruses, no RNA stage Caudovirales Myoviridae Agatevirus Bacillus virus Bp8pC Bacillus phage Bp8p-C	0	0	0	0	0	0.00773648	0
Viruses dsDNA viruses, no RNA stage Caudovirales Myoviridae B4virus Bacillus virus Spock Bacillus phage Spock	0	0	0.00813919	0	0	0	0.0175816
Viruses dsDNA viruses, no RNA stage Caudovirales Myoviridae Bc431virus Bacillus phage Bcp1	0	0.00318931	0.00961124	0	0	0	0
Viruses dsDNA viruses, no RNA stage Caudovirales Myoviridae Bc431virus Bacillus phage BCP8-2	0	0	0.00586741	0	0	0	0
Viruses dsDNA viruses, no RNA stage Caudovirales Myoviridae Bc431virus Bacillus phage JBP901	0	0.00635887	0	0	0	0	0
Viruses dsDNA viruses, no RNA stage Caudovirales Myoviridae Bcep78virus Burkholderia virus Bcep1	0	0.00893871	0.00552244	0	0	0	0
Viruses dsDNA viruses, no RNA stage Caudovirales Myoviridae Bcep78virus Burkholderia virus Bcep43	0	0	0	0	0	0.0144639	0
Viruses dsDNA viruses, no RNA stage Caudovirales Myoviridae Bcep78virus Burkholderia virus BcepNY3	0	0	0	0	0	0.0279679	0
Viruses dsDNA viruses, no RNA stage Caudovirales Myoviridae Bcepmuvirus Burkholderia virus BcepMu	0	0.00177406	0.0130858	0	0.0597084	0.356996	0
Viruses dsDNA viruses, no RNA stage Caudovirales Myoviridae Bcepmuvirus Burkholderia virus phiE255	0	0.0228757	0.097031	0	0.0378764	0.0617952	0
Viruses dsDNA viruses, no RNA stage Caudovirales Myoviridae Biquartavirus Aeromonas virus 44RR2	0.0123682	0	0.0302931	0	0.0476907	0.0615188	0
Viruses dsDNA viruses, no RNA stage Caudovirales Myoviridae Bxz1virus unclassified Bxz1virus	0	0.00420696	0	0	0	0	0
Viruses dsDNA viruses, no RNA stage Caudovirales Myoviridae Bxz1virus unclassified Bxz1virus Mycobacterium phage Bxz1	0.0200803	0	0	0	0	0	0
Viruses dsDNA viruses, no RNA stage Caudovirales Myoviridae Bxz1virus unclassified Bxz1virus Mycobacterium phage Cali	0	0	0.0223371	0	0	0	0
Viruses dsDNA viruses, no RNA stage Caudovirales Myoviridae Bxz1virus unclassified Bxz1virus Mycobacterium phage Catera	0	0	0	0.260626	0	0	0
Viruses dsDNA viruses, no RNA stage Caudovirales Myoviridae Bxz1virus unclassified Bxz1virus Mycobacterium phage ET08	0	0.0110334	0.00929117	0	0	0	0
Viruses dsDNA viruses, no RNA stage Caudovirales Myoviridae Bxz1virus unclassified Bxz1virus Mycobacterium phage LinStu	0	0.0064517	0	0	0	0	0
Viruses dsDNA viruses, no RNA stage Caudovirales Myoviridae Bxz1virus unclassified Bxz1virus Mycobacterium phage MoMoMixon	0	0	0	0	0.0535524	0	0
Viruses dsDNA viruses, no RNA stage Caudovirales Myoviridae Bxz1virus unclassified Bxz1virus Mycobacterium phage ScottMcG	0	0.00831286	0.0286855	0	0	0	0
Viruses dsDNA viruses, no RNA stage Caudovirales Myoviridae Cd119virus Clostridium virus phiCD119	0	0	0.0249543	0	0	0	0
Viruses dsDNA viruses, no RNA stage Caudovirales Myoviridae Cd119virus Clostridium virus phiCD27	0	0.0208035	0.0274031	0	0	0.0181034	0.0113929
Viruses dsDNA viruses, no RNA stage Caudovirales Myoviridae Cp51virus Bacillus virus CP51 Bacillus phage CP-51	0.0209975	0.00588515	0.03597	0	0.0269757	0.0325366	0
Viruses dsDNA viruses, no RNA stage Caudovirales Myoviridae Cp51virus Bacillus virus JL Bacillus phage JL	0	0.289039	0.024995	0	0.025899	0	0
Viruses dsDNA viruses, no RNA stage Caudovirales Myoviridae Cp51virus Bacillus virus Shanette Bacillus phage Shanette	0.0181222	0.00836461	0.0712534	0	0.0369685	0	0
Viruses dsDNA viruses, no RNA stage Caudovirales Myoviridae Cvm10virus Escherichia virus CVM10 Escherichia phage vB_EcoM_ECO1230-10	0	0.018432	0.0156211	0	0	0.0232462	0.853324
Viruses dsDNA viruses, no RNA stage Caudovirales Myoviridae Cvm10virus Escherichia virus ep3 Escherichia phage vB_EcoM-ep3	0.00705515	0.00265478	0.0199599	0	0	0	0.302232
Viruses dsDNA viruses, no RNA stage Caudovirales Myoviridae Eucampyvirinae Cp220virus Campylobacter virus CP21	0	0	0.0138068	0	0	0	0
Viruses dsDNA viruses, no RNA stage Caudovirales Myoviridae Eucampyvirinae Cp220virus Campylobacter virus CP220	0.0459015	0.00417337	0.0272761	0.246183	0.100009	0.0854977	0
Viruses dsDNA viruses, no RNA stage Caudovirales Myoviridae Eucampyvirinae Cp220virus Campylobacter virus CPt10	0.0939727	0	0	0	0	0	1.94095
Viruses dsDNA viruses, no RNA stage Caudovirales Myoviridae Eucampyvirinae Cp8virus Campylobacter virus CPX	0	0.00954578	0	0	0	0	0
Viruses dsDNA viruses, no RNA stage Caudovirales Myoviridae Felixo1virus Erwinia phage phiEa21-4	0	0.00549175	0	0	0.0275443	0.0222942	0
Viruses dsDNA viruses, no RNA stage Caudovirales Myoviridae Hapunavirus Halomonas phage phiHAP-1	0	0.003903	0.0547876	0	0.0379148	0	0
Viruses dsDNA viruses, no RNA stage Caudovirales Myoviridae Hapunavirus Vibrio phage VP882	0	0	0.00666383	0	0.00554027	0	0
Viruses dsDNA viruses, no RNA stage Caudovirales Myoviridae Kpp10virus Pseudomonas virus Ab03 Pseudomonas phage vB_PaeM_PAO1_Ab03	0	0	0.019054	0	0	0.708104	0.00670007
Viruses dsDNA viruses, no RNA stage Caudovirales Myoviridae Kpp10virus Pseudomonas virus KPP10 Pseudomonas phage KPP10	0.0193487	0	0	0	0	0.0107085	0
Viruses dsDNA viruses, no RNA stage Caudovirales Myoviridae Muvirus Escherichia virus Mu	0	0.0111672	0.0642392	0	0.013408	0.0468786	0
Viruses dsDNA viruses, no RNA stage Caudovirales Myoviridae Muvirus unclassified Mu-like viruses Enterobacteria phage SfMu	0	0.0177828	0	0	0	0	0
Viruses dsDNA viruses, no RNA stage Caudovirales Myoviridae Muvirus unclassified Mu-like viruses Escherichia phage D108	0	0.00420884	0	0	0.0332856	0	0
Viruses dsDNA viruses, no RNA stage Caudovirales Myoviridae Muvirus unclassified Mu-like viruses Haemophilus phage SuMu	0	0.00935451	0	0	0.00766343	0.00613852	0
Viruses dsDNA viruses, no RNA stage Caudovirales Myoviridae Muvirus unclassified Mu-like viruses Mannheimia phage vB_MhM_3927AP2	0	0.00883952	0	0	0	0	0
Viruses dsDNA viruses, no RNA stage Caudovirales Myoviridae Nit1virus Bacillus virus Grass Bacillus phage Grass	0	0	0.0089722	0	0	0	0
Viruses dsDNA viruses, no RNA stage Caudovirales Myoviridae Nit1virus Bacillus virus NIT1 Bacillus phage phiNIT1	0	0.00764349	0	0	0	0.0298549	0
Viruses dsDNA viruses, no RNA stage Caudovirales Myoviridae P1virus Escherichia virus P1	1.45356	0.014489	0.00575667	0	0.0504301	0.873107	0
Viruses dsDNA viruses, no RNA stage Caudovirales Myoviridae P1virus unclassified Punalikevirus Salmonella phage SJ46	0.615479	0.156286	0.515519	3.60535	0.587133	0.864151	0.406882
Viruses dsDNA viruses, no RNA stage Caudovirales Myoviridae Pakpunavirus Pseudomonas virus CAb1 Pseudomonas phage vB_PaeM_C2-10_Ab1	0	0	0.0130017	0	0	0.0361119	0
Viruses dsDNA viruses, no RNA stage Caudovirales Myoviridae Pakpunavirus Pseudomonas virus PAKP4 Pseudomonas phage PAK_P4	0	0.0264657	0.0165083	0	0	0	0
Viruses dsDNA viruses, no RNA stage Caudovirales Myoviridae Pakpunavirus Pseudomonas virus PaP1 Pseudomonas phage PaP1	0	0	0.00693895	0	0	0.00749587	0
Viruses dsDNA viruses, no RNA stage Caudovirales Myoviridae Pbunavirus Burkholderia virus BcepF1	0	0.10412	0.400932	0	1.45044	0	0
Viruses dsDNA viruses, no RNA stage Caudovirales Myoviridae Pbunavirus Pseudomonas phage 14-1	0	0.00820053	0	0	0	0	0
Viruses dsDNA viruses, no RNA stage Caudovirales Myoviridae Pbunavirus Pseudomonas phage LBL3	0	0.0151709	0.0135237	0	0	0.0111596	0
Viruses dsDNA viruses, no RNA stage Caudovirales Myoviridae Pbunavirus Pseudomonas phage PB1	0	0.0522627	0.0160895	0	0	0	0
Viruses dsDNA viruses, no RNA stage Caudovirales Myoviridae Pbunavirus Pseudomonas phage SN	0	0.0435524	0	0	0	0	0
Viruses dsDNA viruses, no RNA stage Caudovirales Myoviridae Peduovirinae Hp1virus	0	0	0	0	0	0.150516	0
Viruses dsDNA viruses, no RNA stage Caudovirales Myoviridae Peduovirinae Hp1virus Aeromonas virus phiO18P	0	0	0.0277443	0	0	0	0
Viruses dsDNA viruses, no RNA stage Caudovirales Myoviridae Peduovirinae Hp1virus Haemophilus phage HP1	0.0278536	0	0.00835899	0	0	0.0094656	0
Viruses dsDNA viruses, no RNA stage Caudovirales Myoviridae Peduovirinae Hp1virus Pasteurella phage F108	0	0	0.0192206	0	0	0.180191	0
Viruses dsDNA viruses, no RNA stage Caudovirales Myoviridae Peduovirinae Hp1virus Vibrio phage K139	0	0.00979565	0.00846059	0	0	0.0258262	0
Viruses dsDNA viruses, no RNA stage Caudovirales Myoviridae Peduovirinae P2virus Burkholderia virus phiE122	0.00101432	0	0.0363616	0	0	0.0281575	0
Viruses dsDNA viruses, no RNA stage Caudovirales Myoviridae Peduovirinae P2virus Burkholderia virus phiE202	0.00626609	0	0.00259929	0	0	0.0020379	0
Viruses dsDNA viruses, no RNA stage Caudovirales Myoviridae Peduovirinae P2virus Pseudomonas phage phiCTX	0	0	0.0045374	0	0	0	0
Viruses dsDNA viruses, no RNA stage Caudovirales Myoviridae Peduovirinae P2virus Ralstonia phage RSA1	0.00204725	0	0.00805956	0	0.00981546	0	0
Viruses dsDNA viruses, no RNA stage Caudovirales Myoviridae Peduovirinae P2virus Unclassified P2likevirus Burkholderia phage KL3	0.0289676	0	0.0596419	0	0.0188022	0.0267494	0
Viruses dsDNA viruses, no RNA stage Caudovirales Myoviridae Peduovirinae P2virus Unclassified P2likevirus Burkholderia phage KS14	0	0.0123795	0	0.314362	0	0.0236157	0
Viruses dsDNA viruses, no RNA stage Caudovirales Myoviridae Peduovirinae P2virus Unclassified P2likevirus Burkholderia phage KS5	0	0.0114621	0	0	0.0193558	0.105428	0
Viruses dsDNA viruses, no RNA stage Caudovirales Myoviridae Peduovirinae P2virus Unclassified P2likevirus Enterobacteria phage fiAA91-ss	0.449397	0.15014	0.778687	0.0771045	0.3635	1.12528	0.0947756
Viruses dsDNA viruses, no RNA stage Caudovirales Myoviridae Peduovirinae P2virus Unclassified P2likevirus Enterobacteria phage P4	0	0	0	0	0.0506961	0	0.0187485
Viruses dsDNA viruses, no RNA stage Caudovirales Myoviridae Peduovirinae P2virus Unclassified P2likevirus Escherichia phage pro483	0	0	0.0157868	0	0	0.0928449	0
Viruses dsDNA viruses, no RNA stage Caudovirales Myoviridae Peduovirinae P2virus Unclassified P2likevirus Mannheimia phage phiMHaA1	0	0	0.00266841	0	0	0	0
Viruses dsDNA viruses, no RNA stage Caudovirales Myoviridae Peduovirinae P2virus Unclassified P2likevirus Mannheimia phage vB_MhM_587AP1	0	0.0136192	0.0471405	0	0.0378699	0.0111687	0
Viruses dsDNA viruses, no RNA stage Caudovirales Myoviridae Peduovirinae P2virus Unclassified P2likevirus Ralstonia phage RSY1	0.0466963	0.00663599	0.115335	0	0.0536583	0.105285	0
Viruses dsDNA viruses, no RNA stage Caudovirales Myoviridae Peduovirinae P2virus Unclassified P2likevirus Salmonella phage Fels-2	0.0262581	0.00667893	0.0628423	0	0	0.0348915	0
Viruses dsDNA viruses, no RNA stage Caudovirales Myoviridae Peduovirinae P2virus Unclassified P2likevirus Salmonella phage FSL SP-004	0	0	0	0	0	0.0204761	0
Viruses dsDNA viruses, no RNA stage Caudovirales Myoviridae Peduovirinae P2virus Unclassified P2likevirus Salmonella phage SEN1	0	0	0.0121055	0	0	0	0
Viruses dsDNA viruses, no RNA stage Caudovirales Myoviridae Peduovirinae P2virus Unclassified P2likevirus Salmonella phage SEN4	0	0.00704342	0.0189391	0	0	0.0314559	0.337732
Viruses dsDNA viruses, no RNA stage Caudovirales Myoviridae Peduovirinae P2virus Unclassified P2likevirus Stenotrophomonas phage Smp131	0	0.00648285	0.00782888	0	0	0.00690757	0
Viruses dsDNA viruses, no RNA stage Caudovirales Myoviridae Phikzvirus Pseudomonas phage EL	0	0.00936758	0.0452767	0	0.0962197	0.0150678	0
Viruses dsDNA viruses, no RNA stage Caudovirales Myoviridae Phikzvirus Pseudomonas phage phiKZ	0	0.0248365	0.0205424	0	0.0144212	0.0240411	0
Viruses dsDNA viruses, no RNA stage Caudovirales Myoviridae Phikzvirus unclassified phiKZ-like viruses Pseudomonas phage 201phi2-1	0	0.012878	0.0226322	0	0.0142519	0.0719742	0
Viruses dsDNA viruses, no RNA stage Caudovirales Myoviridae Phikzvirus unclassified phiKZ-like viruses Pseudomonas phage PhiPA3	0	0.00675433	0.00582132	0	0.0434971	0.0435961	0
Viruses dsDNA viruses, no RNA stage Caudovirales Myoviridae Secunda5virus Aeromonas virus Aes12 Aeromonas phage Aes012	0	0.00717559	0	0	0	0	0
Viruses dsDNA viruses, no RNA stage Caudovirales Myoviridae Spounavirinae Kayvirus Staphylococcus virus G1	0	0	0	0	0.00869833	0.0540094	0
Viruses dsDNA viruses, no RNA stage Caudovirales Myoviridae Spounavirinae Kayvirus Staphylococcus virus JD7 Staphylococcus phage JD007	0	0	0.0166767	0	0	0	0
Viruses dsDNA viruses, no RNA stage Caudovirales Myoviridae Spounavirinae Kayvirus Staphylococcus virus MCE2014 Staphylococcus phage MCE-2014	0	0	0	0	0.0211625	0	0
Viruses dsDNA viruses, no RNA stage Caudovirales Myoviridae Spounavirinae Kayvirus Staphylococcus virus SA12 Staphylococcus phage phiSA12	0	0	0.0792039	0	0	0	0
Viruses dsDNA viruses, no RNA stage Caudovirales Myoviridae Spounavirinae P100virus Listeria virus A511	0	0.0107641	0.0055094	0	0	0	0
Viruses dsDNA viruses, no RNA stage Caudovirales Myoviridae Spounavirinae P100virus Listeria virus P100 Listeria phage LP-083-2	0.0292313	0	0	0	0	0	0
Viruses dsDNA viruses, no RNA stage Caudovirales Myoviridae Spounavirinae Spo1virus Bacillus virus SPO1	0	0.0406588	0.14326	0	0.177709	0.0682301	0
Viruses dsDNA viruses, no RNA stage Caudovirales Myoviridae Spounavirinae Spo1virus unclassified SPO1-like viruses Bacillus phage vB_BceM-Bc431v3	0	0.00485126	0.0107026	0	0	0.0233042	0
Viruses dsDNA viruses, no RNA stage Caudovirales Myoviridae Spounavirinae Twortvirus unclassified Twortlikevirus Staphylococcus phage S25-4	0.0316577	0	0	0	0	0	0
Viruses dsDNA viruses, no RNA stage Caudovirales Myoviridae Spounavirinae Twortvirus unclassified Twortlikevirus Staphylococcus phage vB_SauM_Remus	0	0	0	0.210435	0.0496717	0	0
Viruses dsDNA viruses, no RNA stage Caudovirales Myoviridae Spounavirinae unassigned Spounavirinae Enterococcus phage phiEF24C	0	0	0	0	0.0300125	0	0
Viruses dsDNA viruses, no RNA stage Caudovirales Myoviridae Spounavirinae unassigned Spounavirinae Lactobacillus phage LP65	0	0.00780495	0	0	0	0	0
Viruses dsDNA viruses, no RNA stage Caudovirales Myoviridae Spounavirinae unclassified Spounavirinae Brochothrix phage A9	0	0.0101347	0	0	0	0	0
Viruses dsDNA viruses, no RNA stage Caudovirales Myoviridae Tevenvirinae Rb69virus Escherichia virus JS09 Escherichia phage vB_EcoM_JS09	0	0	0.0262497	0	0.0159659	0	0
Viruses dsDNA viruses, no RNA stage Caudovirales Myoviridae Tevenvirinae Schizot4virus unclassified Schizot4virus Vibrio phage VH7D	0	0.0141178	0	0	0.0259362	0	0
Viruses dsDNA viruses, no RNA stage Caudovirales Myoviridae Tevenvirinae Schizot4virus Vibrio phage KVP40	0.0801197	0.0145278	0.042508	0	0.030016	0	0
Viruses dsDNA viruses, no RNA stage Caudovirales Myoviridae Tevenvirinae Schizot4virus Vibrio phage nt-1	0	0.0181273	0.0140456	0	0	0	0
Viruses dsDNA viruses, no RNA stage Caudovirales Myoviridae Tevenvirinae Schizot4virus Vibrio virus ValKK3 Vibrio phage ValKK3	0	0.0172827	0.0270907	0	0	0.0307998	0
Viruses dsDNA viruses, no RNA stage Caudovirales Myoviridae Tevenvirinae Sp18virus Escherichia virus VR7 Escherichia phage vB_EcoM_VR7	1.02708	0	0	0	1.13269	0	0.0124941
Viruses dsDNA viruses, no RNA stage Caudovirales Myoviridae Tevenvirinae Sp18virus Shigella virus SP18 Shigella phage SP18	0	0	0	0.444104	0	0	0
Viruses dsDNA viruses, no RNA stage Caudovirales Myoviridae Tevenvirinae T4virus unclassified T4virus Acinetobacter phage Ac42	0	0.0218588	0	0	0.00704959	1.15371	0
Viruses dsDNA viruses, no RNA stage Caudovirales Myoviridae Tevenvirinae T4virus unclassified T4virus Acinetobacter phage Acj61	0	0.0067563	0.0429722	0	0	0	0
Viruses dsDNA viruses, no RNA stage Caudovirales Myoviridae Tevenvirinae T4virus unclassified T4virus Acinetobacter phage ZZ1	0	0	0.021775	0	0	0	0
Viruses dsDNA viruses, no RNA stage Caudovirales Myoviridae Tevenvirinae T4virus unclassified T4virus Aeromonas phage phiAS5	0.0109657	0.00796725	0	0	0.00520303	0	0
Viruses dsDNA viruses, no RNA stage Caudovirales Myoviridae Tevenvirinae T4virus unclassified T4virus Aeromonas phage PX29	0.0133154	0.0274908	0.0313171	0	0.0232083	0	0
Viruses dsDNA viruses, no RNA stage Caudovirales Myoviridae Tevenvirinae T4virus unclassified T4virus Aeromonas virus 25	0	0.00624291	0	0	0	0.0333005	0
Viruses dsDNA viruses, no RNA stage Caudovirales Myoviridae Tevenvirinae T4virus unclassified T4virus Aeromonas virus 31	0.0183272	0.0193599	0.0144909	0	0.0982639	0	0
Viruses dsDNA viruses, no RNA stage Caudovirales Myoviridae Tevenvirinae T4virus unclassified T4virus Aeromonas virus Aeh1	0	0	0.0185569	0	0	0	0
Viruses dsDNA viruses, no RNA stage Caudovirales Myoviridae Tevenvirinae T4virus unclassified T4virus Cronobacter phage vB_CsaM_GAP161	0	0	0.0111121	0	0	0	0
Viruses dsDNA viruses, no RNA stage Caudovirales Myoviridae Tevenvirinae T4virus unclassified T4virus Enterobacteria phage RB16	0.0255285	0	0	0	0	0	0
Viruses dsDNA viruses, no RNA stage Caudovirales Myoviridae Tevenvirinae T4virus unclassified T4virus Enterobacteria phage RB43	0.0245493	0	0	0	0	0	0
Viruses dsDNA viruses, no RNA stage Caudovirales Myoviridae Tevenvirinae T4virus unclassified T4virus Escherichia phage vB_EcoM_PhAPEC2	0	0	0	0	0.0267195	0	0
Viruses dsDNA viruses, no RNA stage Caudovirales Myoviridae Tevenvirinae T4virus unclassified T4virus Klebsiella phage KP27	0	0.00499493	0	0	0	0	0
Viruses dsDNA viruses, no RNA stage Caudovirales Myoviridae Tevenvirinae T4virus unclassified T4virus Prochlorococcus phage P-SSM2	0.425097	0.420374	0.851762	0.276338	0.548271	0.946847	0.857186
Viruses dsDNA viruses, no RNA stage Caudovirales Myoviridae Tevenvirinae T4virus unclassified T4virus Prochlorococcus phage P-SSM4	0	0	0.0366449	0	0.0199376	0	0
Viruses dsDNA viruses, no RNA stage Caudovirales Myoviridae Tevenvirinae T4virus unclassified T4virus Serratia phage PS2	0	0	0.00430313	0	0.0333561	0	0
Viruses dsDNA viruses, no RNA stage Caudovirales Myoviridae Tevenvirinae T4virus unclassified T4virus Shigella phage SHSML-52-1	0	0	0	0	0.0130724	0	0
Viruses dsDNA viruses, no RNA stage Caudovirales Myoviridae Tevenvirinae T4virus unclassified T4virus Sinorhizobium phage phiM19 Sinorhizobium phage phiM12	0.0532804	0.0541041	0.113286	0	0.0716293	0.0706743	0
Viruses dsDNA viruses, no RNA stage Caudovirales Myoviridae Tevenvirinae T4virus unclassified T4virus Sinorhizobium phage phiN3	0.0197427	0.0336696	0.0966804	0	0.0415749	0.0968895	0
Viruses dsDNA viruses, no RNA stage Caudovirales Myoviridae Tevenvirinae T4virus unclassified T4virus Synechococcus phage ACG-2014b	0.00312277	0.0590232	0.0625796	0	0.0131496	0	0
Viruses dsDNA viruses, no RNA stage Caudovirales Myoviridae Tevenvirinae T4virus unclassified T4virus Synechococcus phage ACG-2014c	0	0.00739851	0	0	0	0	0
Viruses dsDNA viruses, no RNA stage Caudovirales Myoviridae Tevenvirinae T4virus unclassified T4virus Synechococcus phage ACG-2014d	0	0.0075228	0.0196073	0	0	0.0520611	0
Viruses dsDNA viruses, no RNA stage Caudovirales Myoviridae Tevenvirinae T4virus unclassified T4virus Synechococcus phage ACG-2014e	0	0.00413312	0	0	0	0	0
Viruses dsDNA viruses, no RNA stage Caudovirales Myoviridae Tevenvirinae T4virus unclassified T4virus Synechococcus phage ACG-2014f	0	0.0606616	0.0920773	0	0.0455294	0.118283	1.15091
Viruses dsDNA viruses, no RNA stage Caudovirales Myoviridae Tevenvirinae T4virus unclassified T4virus Synechococcus phage ACG-2014g	0	0	0.0273946	0	0	0	0
Viruses dsDNA viruses, no RNA stage Caudovirales Myoviridae Tevenvirinae T4virus unclassified T4virus Synechococcus phage ACG-2014h	0	0.0169491	0.0672352	0	0.0502275	0.0522578	0
Viruses dsDNA viruses, no RNA stage Caudovirales Myoviridae Tevenvirinae T4virus unclassified T4virus Synechococcus phage ACG-2014i	0	0	0.0346993	0	0	0	0
Viruses dsDNA viruses, no RNA stage Caudovirales Myoviridae Tevenvirinae T4virus unclassified T4virus Synechococcus phage ACG-2014j	0	0	0.0310537	0	0.0400986	0	0
Viruses dsDNA viruses, no RNA stage Caudovirales Myoviridae Tevenvirinae T4virus unclassified T4virus Synechococcus phage metaG-MbCM1	0	0.00288148	0.00867872	0	0.0340155	0	0
Viruses dsDNA viruses, no RNA stage Caudovirales Myoviridae Tevenvirinae T4virus unclassified T4virus Synechococcus phage S-MbCM100	0.025543	0.0395803	0.0238471	0	0	0.065232	1.18814
Viruses dsDNA viruses, no RNA stage Caudovirales Myoviridae Tevenvirinae T4virus unclassified T4virus Synechococcus phage S-PM2	0	0	0.0176162	0	0	0	0
Viruses dsDNA viruses, no RNA stage Caudovirales Myoviridae Tevenvirinae T4virus unclassified T4virus Synechococcus phage S-RSM4	0	0.0177127	0.0420976	0	0.0200934	0	0
Viruses dsDNA viruses, no RNA stage Caudovirales Myoviridae Tevenvirinae T4virus unclassified T4virus Synechococcus phage syn9	0	0.00714053	0.00838878	0	0	0.0167525	0
Viruses dsDNA viruses, no RNA stage Caudovirales Myoviridae Tg1virus Yersinia virus R1RT Yersinia phage phiR1-RT	0	0	0.0130017	0	0	0	0
Viruses dsDNA viruses, no RNA stage Caudovirales Myoviridae Tg1virus Yersinia virus TG1 Yersinia phage vB_YenM_TG1	0	0.00849845	0	0	0	0	0
Viruses dsDNA viruses, no RNA stage Caudovirales Myoviridae unassigned Myoviridae Bacillus virus G	0.895979	1.25646	3.48739	1.40668	2.8478	3.18415	0.0946525
Viruses dsDNA viruses, no RNA stage Caudovirales Myoviridae unassigned Myoviridae Microcystis aeruginosa phage Ma-LMM01	0.0199073	0.0206265	0.0746305	0	0	0.0652316	0
Viruses dsDNA viruses, no RNA stage Caudovirales Myoviridae unclassified Myoviridae	0	0.461677	0.172408	0	0.060551	0.011024	0
Viruses dsDNA viruses, no RNA stage Caudovirales Myoviridae unclassified Myoviridae Acinetobacter bacteriophage AP22	0.0224926	0	0.0291747	0	0	0.0312711	0
Viruses dsDNA viruses, no RNA stage Caudovirales Myoviridae unclassified Myoviridae Acinetobacter phage LZ35	0	0.0238712	0.0119487	0	0.034758	0	0
Viruses dsDNA viruses, no RNA stage Caudovirales Myoviridae unclassified Myoviridae Acinetobacter phage phiAC-1	0	0.891585	0	0	0.00925101	0.0150711	0
Viruses dsDNA viruses, no RNA stage Caudovirales Myoviridae unclassified Myoviridae Acinetobacter phage vB_AbaM_Acibel004	0	0.00570659	0	0	0	0.0213908	0.385897
Viruses dsDNA viruses, no RNA stage Caudovirales Myoviridae unclassified Myoviridae Acinetobacter phage vB_AbaM_IME200	0	0.0127612	0	0	0.024076	0	0
Viruses dsDNA viruses, no RNA stage Caudovirales Myoviridae unclassified Myoviridae Acinetobacter phage vB_AbaM_phiAbaA1	0	0	0.0163831	0.0848833	0.0129453	0.0220882	0
Viruses dsDNA viruses, no RNA stage Caudovirales Myoviridae unclassified Myoviridae Acinetobacter phage YMC11/12/R2315	0.0171001	0.00544994	0	0	0	0	0
Viruses dsDNA viruses, no RNA stage Caudovirales Myoviridae unclassified Myoviridae Acinetobacter phage YMC13/03/R2096	0	0.00385295	0	0	0	0	0
Viruses dsDNA viruses, no RNA stage Caudovirales Myoviridae unclassified Myoviridae Aeromonas phage vB_AsaM-56	0.243713	0.147693	0.491076	0	0	0.02126	0
Viruses dsDNA viruses, no RNA stage Caudovirales Myoviridae unclassified Myoviridae Aggregatibacter phage S1249	0.072818	0.0439443	0.126025	0	0.116328	0	0
Viruses dsDNA viruses, no RNA stage Caudovirales Myoviridae unclassified Myoviridae Agrobacterium phage 7-7-1	0	0.0039472	0.0179984	4.01924	0	0.811912	0
Viruses dsDNA viruses, no RNA stage Caudovirales Myoviridae unclassified Myoviridae Arthrobacter phage vB_ArtM-ArV1	0	0.0163856	0	0	0	0	0
Viruses dsDNA viruses, no RNA stage Caudovirales Myoviridae unclassified Myoviridae Bacillus phage 0305phi8-36	0.0362666	0.174902	0.437921	0.600733	0.477422	0.276263	0
Viruses dsDNA viruses, no RNA stage Caudovirales Myoviridae unclassified Myoviridae Bacillus phage AR9	0.0222711	0.0740395	0.110212	0	0.158388	0.0630208	0
Viruses dsDNA viruses, no RNA stage Caudovirales Myoviridae unclassified Myoviridae Bacillus phage BCD7	0	0.00828553	0.0633141	0	0.0441541	0.0801245	0.0583108
Viruses dsDNA viruses, no RNA stage Caudovirales Myoviridae unclassified Myoviridae Bacillus phage BCP78	0	0	0	0.165349	0	0	0
Viruses dsDNA viruses, no RNA stage Caudovirales Myoviridae unclassified Myoviridae Bacillus phage BM5	0	0.025956	0.0591527	0	0.0550548	0.014914	0
Viruses dsDNA viruses, no RNA stage Caudovirales Myoviridae unclassified Myoviridae Bacillus phage CampHawk	0	0.00632438	0.0709295	0	0.0572165	0.00401702	0
Viruses dsDNA viruses, no RNA stage Caudovirales Myoviridae unclassified Myoviridae Bacillus phage Deep Blue	0	0.00493804	0	0	0	0	0
Viruses dsDNA viruses, no RNA stage Caudovirales Myoviridae unclassified Myoviridae Bacillus phage Eldridge	0	0	0.00655059	0	0	0	0
Viruses dsDNA viruses, no RNA stage Caudovirales Myoviridae unclassified Myoviridae Bacillus phage Mater	0	0.0344958	0.101863	0	0	0	0
Viruses dsDNA viruses, no RNA stage Caudovirales Myoviridae unclassified Myoviridae Bacillus phage Moonbeam	0	0.0065782	0	0	0	0	0
Viruses dsDNA viruses, no RNA stage Caudovirales Myoviridae unclassified Myoviridae Bacillus phage Shbh1	0	0.00195007	0	0	0	0	0
Viruses dsDNA viruses, no RNA stage Caudovirales Myoviridae unclassified Myoviridae Bacillus phage SP-10	0	0.0222619	0.0670088	0	0	0	0
Viruses dsDNA viruses, no RNA stage Caudovirales Myoviridae unclassified Myoviridae Bacillus phage SP-15	0.529922	0.178709	0.916681	0.751529	1.21445	0.551304	0.0603949
Viruses dsDNA viruses, no RNA stage Caudovirales Myoviridae unclassified Myoviridae Bacillus phage TsarBomba	0	0	0.0146082	0	0	0	0
Viruses dsDNA viruses, no RNA stage Caudovirales Myoviridae unclassified Myoviridae Bdellovibrio phage phi1422	0.0272872	0.0202937	0.0330712	0	0.0169245	0.037114	0.694778
Viruses dsDNA viruses, no RNA stage Caudovirales Myoviridae unclassified Myoviridae Brevibacillus phage Abouo	0	0	0.0200324	0	0	0	0
Viruses dsDNA viruses, no RNA stage Caudovirales Myoviridae unclassified Myoviridae Brevibacillus phage Jimmer1	0.0883919	0	0.0238038	0	0	0	0
Viruses dsDNA viruses, no RNA stage Caudovirales Myoviridae unclassified Myoviridae Burkholderia phage KS10	0.0353638	0.00848977	0.040393	0	0.0298952	0.036225	0
Viruses dsDNA viruses, no RNA stage Caudovirales Myoviridae unclassified Myoviridae Burkholderia phage ST79	0	0	0.0151442	0	0.0341668	0.00602553	0
Viruses dsDNA viruses, no RNA stage Caudovirales Myoviridae unclassified Myoviridae Caulobacter phage Cr30	0.0164302	0.150872	0.133538	0	0.16895	0.0785688	0
Viruses dsDNA viruses, no RNA stage Caudovirales Myoviridae unclassified Myoviridae Cellulophaga phage phiSM	0.0178244	0	0.0354271	0	0	0.0201015	0
Viruses dsDNA viruses, no RNA stage Caudovirales Myoviridae unclassified Myoviridae Clostridium phage c-st	0.00357339	0.0286263	0.0721936	0	0.160322	0.0588055	0
Viruses dsDNA viruses, no RNA stage Caudovirales Myoviridae unclassified Myoviridae Clostridium phage phiCD211	0.00824831	0.0281982	0	0	0	0	0
Viruses dsDNA viruses, no RNA stage Caudovirales Myoviridae unclassified Myoviridae Clostridium phage phiCD506	0.030948	0.0110454	0	0	0	0	0
Viruses dsDNA viruses, no RNA stage Caudovirales Myoviridae unclassified Myoviridae Clostridium phage phiCDHM13	0	0.0162811	0	0	0	0	0
Viruses dsDNA viruses, no RNA stage Caudovirales Myoviridae unclassified Myoviridae Clostridium phage phiCDHM19	0	0.0145257	0.0122704	0	0	0	0
Viruses dsDNA viruses, no RNA stage Caudovirales Myoviridae unclassified Myoviridae Clostridium phage phiMMP04	0	0	0.0060253	0	0	0.0144827	0
Viruses dsDNA viruses, no RNA stage Caudovirales Myoviridae unclassified Myoviridae Cronobacter phage CR5	0	0	0.0621493	0	0.0281463	0.0438862	0
Viruses dsDNA viruses, no RNA stage Caudovirales Myoviridae unclassified Myoviridae Cronobacter phage ENT47670	0.0274608	0.0123914	0.0380156	0	0	0.0238552	0
Viruses dsDNA viruses, no RNA stage Caudovirales Myoviridae unclassified Myoviridae Cronobacter phage S13	0	0.0134538	0	0	0	0	0
Viruses dsDNA viruses, no RNA stage Caudovirales Myoviridae unclassified Myoviridae Cronobacter phage vB_CsaM_GAP32	0.182985	0.184018	0.648992	0.391501	0.441861	0.358065	0
Viruses dsDNA viruses, no RNA stage Caudovirales Myoviridae unclassified Myoviridae Cyanophage P-RSM1	0	0.0109932	0.106236	0	0.0268347	0	0
Viruses dsDNA viruses, no RNA stage Caudovirales Myoviridae unclassified Myoviridae Cyanophage P-RSM6	0	0.0378168	0.0766633	0	0.0161151	0	0
Viruses dsDNA viruses, no RNA stage Caudovirales Myoviridae unclassified Myoviridae Cyanophage P-TIM40	0.00984581	0.0558956	0.11643	0	0.0439254	0.140315	0
Viruses dsDNA viruses, no RNA stage Caudovirales Myoviridae unclassified Myoviridae Cyanophage S-RIM32	0.0351422	0.0509797	0.0463812	0	0.0443842	0	0.0273309
Viruses dsDNA viruses, no RNA stage Caudovirales Myoviridae unclassified Myoviridae Cyanophage S-RIM50	0	0.00598809	0.0332668	0	0	0	0
Viruses dsDNA viruses, no RNA stage Caudovirales Myoviridae unclassified Myoviridae Cyanophage S-TIM5	0	0.409708	0.633512	0.115398	0.0469776	0.0179851	0
Viruses dsDNA viruses, no RNA stage Caudovirales Myoviridae unclassified Myoviridae Deftia phage phiW-14	0	1.13843	0	0	0	0.022207	0
Viruses dsDNA viruses, no RNA stage Caudovirales Myoviridae unclassified Myoviridae Dickeya phage RC-2014	0	0.0088025	0	0	0	0	0
Viruses dsDNA viruses, no RNA stage Caudovirales Myoviridae unclassified Myoviridae Edwardsiella phage eiAU Edwardsiella phage eiAU-183	0.0382004	1.05495	0	0	0	0	0
Viruses dsDNA viruses, no RNA stage Caudovirales Myoviridae unclassified Myoviridae Edwardsiella phage GF-2	0	0.0109207	0	0.21233	0	0.045777	0
Viruses dsDNA viruses, no RNA stage Caudovirales Myoviridae unclassified Myoviridae Edwardsiella phage MSW-3	2.28241	0	0	0	1.11439	0	0
Viruses dsDNA viruses, no RNA stage Caudovirales Myoviridae unclassified Myoviridae Edwardsiella phage PEi2 Edwardsiella phage PEi21	1.24092	0.0239826	0	0	0	0	0.399936
Viruses dsDNA viruses, no RNA stage Caudovirales Myoviridae unclassified Myoviridae Edwardsiella phage PEi20	0	0	0	0	0.0609664	0.0113259	0
Viruses dsDNA viruses, no RNA stage Caudovirales Myoviridae unclassified Myoviridae Enterobacter phage Arya	0	0.0152421	0.0180247	0	0.0241374	0.04217	0.148781
Viruses dsDNA viruses, no RNA stage Caudovirales Myoviridae unclassified Myoviridae Enterobacteria phage P88	0	0.0356245	0.0873231	0	0	0.0448231	0
Viruses dsDNA viruses, no RNA stage Caudovirales Myoviridae unclassified Myoviridae Enterobacteria phage phi92	0.0491537	0.0334441	0.153787	0.505739	0.175345	0.0374067	0.112419
Viruses dsDNA viruses, no RNA stage Caudovirales Myoviridae unclassified Myoviridae Enterobacteria phage phiEcoM-GJ1	0	0.00475009	0	0	0	0	0
Viruses dsDNA viruses, no RNA stage Caudovirales Myoviridae unclassified Myoviridae Enterobacteria phage phiP27	0.0466241	0.0112978	0.109613	0.735237	0.0534594	0.0103679	0.0107002
Viruses dsDNA viruses, no RNA stage Caudovirales Myoviridae unclassified Myoviridae Enterobacteria phage SfI	0	0.0160468	0.00625513	0	0.0573267	0	0
Viruses dsDNA viruses, no RNA stage Caudovirales Myoviridae unclassified Myoviridae Enterobacteria phage SfV	0.0395576	0.00983879	0.00238877	0	0	0.0279739	0
Viruses dsDNA viruses, no RNA stage Caudovirales Myoviridae unclassified Myoviridae Enterobacteria phage vB_KleM-RaK2	0.0283685	0.0354846	0.0464135	0.311444	0	0.0402214	0
Viruses dsDNA viruses, no RNA stage Caudovirales Myoviridae unclassified Myoviridae Enterococcus phage ECP3	0	0	0.00363122	0	0	0	0
Viruses dsDNA viruses, no RNA stage Caudovirales Myoviridae unclassified Myoviridae Enterococcus phage EFDG1	0.0375263	0.0161552	0.195324	0.0309763	0.0807075	0.140141	0
Viruses dsDNA viruses, no RNA stage Caudovirales Myoviridae unclassified Myoviridae Enterococcus phage EFLK1	0	0.213996	0	0	0	0	0
Viruses dsDNA viruses, no RNA stage Caudovirales Myoviridae unclassified Myoviridae Erwinia phage Ea35-70	0.0644964	0.0203472	0.00573574	0	0.0750856	0.0815107	0
Viruses dsDNA viruses, no RNA stage Caudovirales Myoviridae unclassified Myoviridae Erwinia phage ENT90	0	0	0	0	0.00490789	0.0125718	0
Viruses dsDNA viruses, no RNA stage Caudovirales Myoviridae unclassified Myoviridae Erwinia phage phiEa2809	0	0	0.0109366	0	0	0	0
Viruses dsDNA viruses, no RNA stage Caudovirales Myoviridae unclassified Myoviridae Erwinia phage phiEt88	0	0.00506723	0	0	0	0	0
Viruses dsDNA viruses, no RNA stage Caudovirales Myoviridae unclassified Myoviridae Erwinia phage vB_EamM_EarlPhillipIV	0.0178599	0.00453832	0.010296	0	0.0163712	0.0637166	0
Viruses dsDNA viruses, no RNA stage Caudovirales Myoviridae unclassified Myoviridae Erwinia phage vB_EamM_Kwan	0	0	0	0	0	0.00782804	0
Viruses dsDNA viruses, no RNA stage Caudovirales Myoviridae unclassified Myoviridae Erwinia phage vB_EamM_Phobos	0	0	0.0164084	0	0	0	0
Viruses dsDNA viruses, no RNA stage Caudovirales Myoviridae unclassified Myoviridae Erwinia phage vB_EamM-Y2	0	0.00873366	0.00798353	0	0	0	0
Viruses dsDNA viruses, no RNA stage Caudovirales Myoviridae unclassified Myoviridae Escherichia phage 121Q	0	0	0.0166582	0	0	0	0
Viruses dsDNA viruses, no RNA stage Caudovirales Myoviridae unclassified Myoviridae Escherichia phage APCEc01	0	0	0	0	0	0.0277597	0
Viruses dsDNA viruses, no RNA stage Caudovirales Myoviridae unclassified Myoviridae Escherichia phage Av-05	0	0	0.0314616	0	0.0258353	0	0
Viruses dsDNA viruses, no RNA stage Caudovirales Myoviridae unclassified Myoviridae Escherichia phage EC6	0	0	0	0	0.00648539	0	0
Viruses dsDNA viruses, no RNA stage Caudovirales Myoviridae unclassified Myoviridae Escherichia phage ECML-117	0.00336873	0.0800926	0.22053	0	0	0.0120891	0
Viruses dsDNA viruses, no RNA stage Caudovirales Myoviridae unclassified Myoviridae Escherichia phage JH2	0	0.00427136	0	0	0	0	0
Viruses dsDNA viruses, no RNA stage Caudovirales Myoviridae unclassified Myoviridae Escherichia phage PBECO 4	0.0198853	0.35407	0.253594	0.232034	0.20334	0.0416309	0
Viruses dsDNA viruses, no RNA stage Caudovirales Myoviridae unclassified Myoviridae Escherichia phage phAPEC8	0.0338059	0.01285	0.017809	0	0.0668879	0.0848111	0
Viruses dsDNA viruses, no RNA stage Caudovirales Myoviridae unclassified Myoviridae Escherichia phage vB_EcoM-VpaE1	0	0	0.0169318	0	0	0	0
Viruses dsDNA viruses, no RNA stage Caudovirales Myoviridae unclassified Myoviridae Flavobacterium phage FCL-2	0	0.0827377	0.0299232	0	0.0674845	0	0
Viruses dsDNA viruses, no RNA stage Caudovirales Myoviridae unclassified Myoviridae Haemophilus phage Aaphi23	0.0659955	0.0461174	0.0823329	0	0.0548314	0.0196207	0
Viruses dsDNA viruses, no RNA stage Caudovirales Myoviridae unclassified Myoviridae Halocynthia phage JM-2012	0.0245557	0.00518666	0.0270348	0.388521	0.0480154	0.115314	0
Viruses dsDNA viruses, no RNA stage Caudovirales Myoviridae unclassified Myoviridae Iodobacteriophage phiPLPE	0	0.00969834	0	0	0	0	0
Viruses dsDNA viruses, no RNA stage Caudovirales Myoviridae unclassified Myoviridae Klebsiella phage JD001	0.030287	0	0.0167187	0	0	0	0
Viruses dsDNA viruses, no RNA stage Caudovirales Myoviridae unclassified Myoviridae Klebsiella phage K64-1	0	0.012508	0.127894	0	0.0992783	0.094909	0
Viruses dsDNA viruses, no RNA stage Caudovirales Myoviridae unclassified Myoviridae Klebsiella phage PKO111	0	0	0.018808	0	0	0	0
Viruses dsDNA viruses, no RNA stage Caudovirales Myoviridae unclassified Myoviridae Klebsiella phage vB_KpnM_KB57	0.0241562	0.097169	0.199799	0	0.00936233	0.176186	0
Viruses dsDNA viruses, no RNA stage Caudovirales Myoviridae unclassified Myoviridae Lactobacillus phage KC5a	0	0	0.00285977	0	0	0	0
Viruses dsDNA viruses, no RNA stage Caudovirales Myoviridae unclassified Myoviridae Lactobacillus phage Lb338-1	0	0	0.0283715	0	0	0	0
Viruses dsDNA viruses, no RNA stage Caudovirales Myoviridae unclassified Myoviridae Lactobacillus phage LBR48	0	0	0.00352365	0.277278	0	0	0
Viruses dsDNA viruses, no RNA stage Caudovirales Myoviridae unclassified Myoviridae Lactobacillus phage LfeInf	0	0.331167	0.170411	0	0.0455289	0	0
Viruses dsDNA viruses, no RNA stage Caudovirales Myoviridae unclassified Myoviridae Lactobacillus phage phi jlb1	0	0.00500142	0	0.210372	0	0	0
Viruses dsDNA viruses, no RNA stage Caudovirales Myoviridae unclassified Myoviridae Lactobacillus phage phiAQ113	0	0.00235608	0	0	0	0	0
Viruses dsDNA viruses, no RNA stage Caudovirales Myoviridae unclassified Myoviridae Listeria phage LMSP-25	0	0	0.0297976	0	0	0	0
Viruses dsDNA viruses, no RNA stage Caudovirales Myoviridae unclassified Myoviridae Microcystis phage MaMV-DC	0.0128098	0.00800494	0.225515	0	0.142508	0.0788302	0
Viruses dsDNA viruses, no RNA stage Caudovirales Myoviridae unclassified Myoviridae Morganella phage vB_MmoM_MP1	0	0.0166611	0	0	0.0203522	0	0
Viruses dsDNA viruses, no RNA stage Caudovirales Myoviridae unclassified Myoviridae Mycobacterium phage Alice	0	0	0.0311575	0	0	0	0
Viruses dsDNA viruses, no RNA stage Caudovirales Myoviridae unclassified Myoviridae Mycobacterium phage Myrna	0	0.0724854	0.0677335	0	0	0	0
Viruses dsDNA viruses, no RNA stage Caudovirales Myoviridae unclassified Myoviridae Natrialba phage PhiCh1	0	0.026626	0.0682091	0.23566	0.0736541	0.00361982	0
Viruses dsDNA viruses, no RNA stage Caudovirales Myoviridae unclassified Myoviridae Pectobacterium bacteriophage PM2	0	0	0.00863135	0	0.0293961	0	0
Viruses dsDNA viruses, no RNA stage Caudovirales Myoviridae unclassified Myoviridae Pectobacterium phage phiTE	0	0.01617	0.00107471	0	0	0.0382156	0
Viruses dsDNA viruses, no RNA stage Caudovirales Myoviridae unclassified Myoviridae Pectobacterium phage PM1	0.00974725	0	0.0168945	0	0	0	0
Viruses dsDNA viruses, no RNA stage Caudovirales Myoviridae unclassified Myoviridae Pectobacterium phage ZF40	0	1.07412	0	0	0	0.0612149	0
Viruses dsDNA viruses, no RNA stage Caudovirales Myoviridae unclassified Myoviridae Pelagibacter phage HTVC008M	0.189596	0.640058	1.51638	0	0.107421	0.455882	0
Viruses dsDNA viruses, no RNA stage Caudovirales Myoviridae unclassified Myoviridae Prochlorococcus phage MED4-184	0.00488518	0.049196	0	0	0	0	0
Viruses dsDNA viruses, no RNA stage Caudovirales Myoviridae unclassified Myoviridae Prochlorococcus phage MED4-213	0.0358713	0.032714	0.112832	0	0.161146	0.0533816	0
Viruses dsDNA viruses, no RNA stage Caudovirales Myoviridae unclassified Myoviridae Prochlorococcus phage P-HM1	0.103598	0.0422868	0.102566	0	0.0338703	0.241773	0
Viruses dsDNA viruses, no RNA stage Caudovirales Myoviridae unclassified Myoviridae Prochlorococcus phage P-HM2	0.0373205	0.0532294	0.0954097	0	0.0772267	0.0388978	0
Viruses dsDNA viruses, no RNA stage Caudovirales Myoviridae unclassified Myoviridae Prochlorococcus phage P-RSM4	0	0.0273874	0.0661235	0	0.0562631	0	0
Viruses dsDNA viruses, no RNA stage Caudovirales Myoviridae unclassified Myoviridae Prochlorococcus phage P-SSM3	0	0	0.0492662	0	0	0.0330847	0
Viruses dsDNA viruses, no RNA stage Caudovirales Myoviridae unclassified Myoviridae Prochlorococcus phage P-SSM7	0.0254527	0.015024	0.127049	0	0.0729169	0.269519	0.962955
Viruses dsDNA viruses, no RNA stage Caudovirales Myoviridae unclassified Myoviridae Prochlorococcus phage P-TIM68	1.71141	0.791961	1.14921	0.290578	0.54255	0.408856	0.751388
Viruses dsDNA viruses, no RNA stage Caudovirales Myoviridae unclassified Myoviridae Pseudoalteromonas phage H101	0	0.0182888	0.0320089	0	0	0	0
Viruses dsDNA viruses, no RNA stage Caudovirales Myoviridae unclassified Myoviridae Pseudomonas phage DL60	0	0	0.0110796	0	0	0	0
Viruses dsDNA viruses, no RNA stage Caudovirales Myoviridae unclassified Myoviridae Pseudomonas phage JG024	0	0.0127333	0	0	0	0	0
Viruses dsDNA viruses, no RNA stage Caudovirales Myoviridae unclassified Myoviridae Pseudomonas phage K5	0.0496495	0	0.016121	0	0	0	0
Viruses dsDNA viruses, no RNA stage Caudovirales Myoviridae unclassified Myoviridae Pseudomonas phage KPP12	0.0143775	0	0	0	0	0.0245633	0
Viruses dsDNA viruses, no RNA stage Caudovirales Myoviridae unclassified Myoviridae Pseudomonas phage Lu11	0.0351714	0	0.0243692	0	0.0316315	0.0204728	0
Viruses dsDNA viruses, no RNA stage Caudovirales Myoviridae unclassified Myoviridae Pseudomonas phage NH-4	0	0.0152562	0.0217813	0	0	0	0
Viruses dsDNA viruses, no RNA stage Caudovirales Myoviridae unclassified Myoviridae Pseudomonas phage OBP	0	0.0194707	0	0	0	0	0
Viruses dsDNA viruses, no RNA stage Caudovirales Myoviridae unclassified Myoviridae Pseudomonas phage PaBG	0.0485042	0.0133797	0.0529924	0	0.0331752	0.119531	0
Viruses dsDNA viruses, no RNA stage Caudovirales Myoviridae unclassified Myoviridae Pseudomonas phage PaoP5	0	0	0.0362942	0	0	0.0113046	0
Viruses dsDNA viruses, no RNA stage Caudovirales Myoviridae unclassified Myoviridae Pseudomonas phage phi3	0.0118687	0.0144428	0.079557	0.280724	0.0422213	0.142904	0
Viruses dsDNA viruses, no RNA stage Caudovirales Myoviridae unclassified Myoviridae Pseudomonas phage phiPsa374	0	0.0561845	0.0836148	0	0.0265453	0.0493441	0
Viruses dsDNA viruses, no RNA stage Caudovirales Myoviridae unclassified Myoviridae Pseudomonas phage PPpW-3	0.113742	0.0410657	0.0117688	0	0.058623	0.040834	0
Viruses dsDNA viruses, no RNA stage Caudovirales Myoviridae unclassified Myoviridae Pseudomonas phage vB_Pae_PS44	0	0	0.0615219	0	0	0	0
Viruses dsDNA viruses, no RNA stage Caudovirales Myoviridae unclassified Myoviridae Pseudomonas phage vB_PaeM_PAO1_Ab27	0	0.00415476	0.0708351	0	0	0	0
Viruses dsDNA viruses, no RNA stage Caudovirales Myoviridae unclassified Myoviridae Pseudomonas phage VCM	0	0.0249971	0.0398543	0	0.0527332	0	0
Viruses dsDNA viruses, no RNA stage Caudovirales Myoviridae unclassified Myoviridae Psychrobacter phage pOW20-A	0	0.0395006	0.0477271	0	0	0.063636	0
Viruses dsDNA viruses, no RNA stage Caudovirales Myoviridae unclassified Myoviridae Ralstonia phage RSF1	0.0775291	0.541712	0.0923609	0	0.16379	0.130506	0
Viruses dsDNA viruses, no RNA stage Caudovirales Myoviridae unclassified Myoviridae Ralstonia phage RSL1	0.055137	0.0559302	0.206045	0	0.0316686	0.170261	0
Viruses dsDNA viruses, no RNA stage Caudovirales Myoviridae unclassified Myoviridae Ralstonia phage RSL2	0	0.0171085	0.0830769	0	0.0216744	0.0080667	0
Viruses dsDNA viruses, no RNA stage Caudovirales Myoviridae unclassified Myoviridae Ralstonia phage RSP15	0	0.0410864	0.0486108	0	0.0652356	0.0273399	0
Viruses dsDNA viruses, no RNA stage Caudovirales Myoviridae unclassified Myoviridae Rhizobium phage RHE Rhizobium phage RHEph06	1.26145	0.0408612	0.11067	0.4429	0.230597	0	0
Viruses dsDNA viruses, no RNA stage Caudovirales Myoviridae unclassified Myoviridae Rhizobium phage RR1-A	0.178359	1.1067	0.297614	0.181192	0.179386	0.221381	0
Viruses dsDNA viruses, no RNA stage Caudovirales Myoviridae unclassified Myoviridae Rhizobium phage RR1-B	0.0300725	0.0312451	0.0293064	0	0	0.0382769	0
Viruses dsDNA viruses, no RNA stage Caudovirales Myoviridae unclassified Myoviridae Rhizobium phage vB_RleM_P10VF	0	0.0181342	0.0586192	0	0.0189923	0.143621	0
Viruses dsDNA viruses, no RNA stage Caudovirales Myoviridae unclassified Myoviridae Rhizobium phage vB_RleM_PPF1	0.113265	0.043806	0.152328	0.107557	0.165139	0.205162	0
Viruses dsDNA viruses, no RNA stage Caudovirales Myoviridae unclassified Myoviridae Rhodococcus phage E3	0.00352047	0.0130466	0.0710103	0	0.0558154	0	0
Viruses dsDNA viruses, no RNA stage Caudovirales Myoviridae unclassified Myoviridae Salmonella phage Det7	0	0.00479165	0	0	0	0	0
Viruses dsDNA viruses, no RNA stage Caudovirales Myoviridae unclassified Myoviridae Salmonella phage NR01	0	0.00958547	0	0	0	0	0
Viruses dsDNA viruses, no RNA stage Caudovirales Myoviridae unclassified Myoviridae Shewanella phage Spp001	0.00485765	0	0	0	0	0	0
Viruses dsDNA viruses, no RNA stage Caudovirales Myoviridae unclassified Myoviridae Shewanella sp. phage 1/40	0	0.00678597	0	0	0.0283064	0	0
Viruses dsDNA viruses, no RNA stage Caudovirales Myoviridae unclassified Myoviridae Shewanella sp. phage 1/44	0.00646699	0.0090046	0.0358183	0.270519	0	0	0.286006
Viruses dsDNA viruses, no RNA stage Caudovirales Myoviridae unclassified Myoviridae Shewanella sp. phage 3/49	0	0.00721072	0.0162864	0	0	0	0
Viruses dsDNA viruses, no RNA stage Caudovirales Myoviridae unclassified Myoviridae Shigella phage SfII	0.0491228	0.00304735	0	0.158929	0.0730915	0	0
Viruses dsDNA viruses, no RNA stage Caudovirales Myoviridae unclassified Myoviridae Shigella phage SfIV	0.0384069	0.0215652	0.0625559	0	0.166068	0.210404	0
Viruses dsDNA viruses, no RNA stage Caudovirales Myoviridae unclassified Myoviridae Sinorhizobium phage phiM9	0.0418853	0.0282746	0.113305	0	0.0410817	0.141597	0
Viruses dsDNA viruses, no RNA stage Caudovirales Myoviridae unclassified Myoviridae Sphingomonas phage PAU	0.784806	0.0306295	0.0229923	0	0.0362357	0.0152778	0.0613111
Viruses dsDNA viruses, no RNA stage Caudovirales Myoviridae unclassified Myoviridae Staphylococcus phage phiIPLA-RODI	0	0	0.0147518	0	0	0	0
Viruses dsDNA viruses, no RNA stage Caudovirales Myoviridae unclassified Myoviridae Staphylococcus phage SA1	0	0	0.0305329	0	0.0294043	0.0235276	0
Viruses dsDNA viruses, no RNA stage Caudovirales Myoviridae unclassified Myoviridae Synechococcus phage S-CAM1	0	0.0604333	0.0731719	0	0.0598412	0.0727581	0
Viruses dsDNA viruses, no RNA stage Caudovirales Myoviridae unclassified Myoviridae Synechococcus phage S-CAM8	0	0.0171623	0.0528783	0	0	0.110735	0
Viruses dsDNA viruses, no RNA stage Caudovirales Myoviridae unclassified Myoviridae Synechococcus phage S-CRM01	0.0223071	0.0734629	0.143323	0	0.0723576	0.0872673	0
Viruses dsDNA viruses, no RNA stage Caudovirales Myoviridae unclassified Myoviridae Synechococcus phage S-IOM18	0.00360775	0.0247617	0.0833306	0	0	0	0
Viruses dsDNA viruses, no RNA stage Caudovirales Myoviridae unclassified Myoviridae Synechococcus phage S-RIM2 Synechococcus phage S-RIM2 R1_1999	0.00667842	0.00788804	0.0195653	0	0	0	0
Viruses dsDNA viruses, no RNA stage Caudovirales Myoviridae unclassified Myoviridae Synechococcus phage S-RIM8 Synechococcus phage S-RIM8 A.HR1	0	0.0024385	0.0196402	0	0	0.0149986	0
Viruses dsDNA viruses, no RNA stage Caudovirales Myoviridae unclassified Myoviridae Synechococcus phage S-ShM2	0	0	0.00628441	0	0.122836	0.0104627	2.50723
Viruses dsDNA viruses, no RNA stage Caudovirales Myoviridae unclassified Myoviridae Synechococcus phage S-SM1	0	0.0260973	0.0760872	0	0	0	0
Viruses dsDNA viruses, no RNA stage Caudovirales Myoviridae unclassified Myoviridae Synechococcus phage S-SM2	0.0527461	0.0817139	0.259713	0	0.317125	0.197907	0.0260462
Viruses dsDNA viruses, no RNA stage Caudovirales Myoviridae unclassified Myoviridae Synechococcus phage S-SSM4	0.0208369	0.0171479	0.0783691	0	0	0.0651489	0
Viruses dsDNA viruses, no RNA stage Caudovirales Myoviridae unclassified Myoviridae Synechococcus phage S-SSM5	0.0621984	0.0112643	0.0587235	0	0	0.0515826	0
Viruses dsDNA viruses, no RNA stage Caudovirales Myoviridae unclassified Myoviridae Synechococcus phage S-SSM7	0	0.0671862	0.19292	0.0683045	0.176214	0.268641	0
Viruses dsDNA viruses, no RNA stage Caudovirales Myoviridae unclassified Myoviridae Synechococcus phage S-WAM1	0.0193049	0.00544599	0.0152058	0	0	0.0576851	0
Viruses dsDNA viruses, no RNA stage Caudovirales Myoviridae unclassified Myoviridae Synechococcus phage S-WAM2	0	0.0350414	0.0529752	0	0	0	0
Viruses dsDNA viruses, no RNA stage Caudovirales Myoviridae unclassified Myoviridae Synechococcus phage Syn19	0	0.00726856	0.00640121	0	0	0.022881	0
Viruses dsDNA viruses, no RNA stage Caudovirales Myoviridae unclassified Myoviridae Thermus phage phiYS40	0	0	0	0	0.0178283	0.00444436	0
Viruses dsDNA viruses, no RNA stage Caudovirales Myoviridae unclassified Myoviridae Thermus phage TMA	0	0.019003	0.0345279	0	0.102889	0	0
Viruses dsDNA viruses, no RNA stage Caudovirales Myoviridae unclassified Myoviridae Vibrio phage 11895-B1	0.0819142	0	0	0	0.00284116	0.0189005	0
Viruses dsDNA viruses, no RNA stage Caudovirales Myoviridae unclassified Myoviridae Vibrio phage CP-T1	0	0	0.010124	0	1.16184	0	0.00778336
Viruses dsDNA viruses, no RNA stage Caudovirales Myoviridae unclassified Myoviridae Vibrio phage ICP1	0	0	0.0170922	0	0	0	0
Viruses dsDNA viruses, no RNA stage Caudovirales Myoviridae unclassified Myoviridae Vibrio phage martha 12B12	0	0.46688	0	0	0	0	0
Viruses dsDNA viruses, no RNA stage Caudovirales Myoviridae unclassified Myoviridae Vibrio phage X29	0.043366	0.00620144	0.018205	0	0.0888038	0	0
Viruses dsDNA viruses, no RNA stage Caudovirales Myoviridae unclassified Myoviridae Xanthomonas phage vB_XveM_DIBBI	0	0	0	0.381633	0	0	0
Viruses dsDNA viruses, no RNA stage Caudovirales Myoviridae unclassified Myoviridae Yersinia phage phiR1-37	0	0	0.042779	0	0.0257959	0.101886	0
Viruses dsDNA viruses, no RNA stage Caudovirales Myoviridae Vequintavirinae Cr3virus Cronobacter virus CR3 Cronobacter phage CR3	0	0	0.020512	0	0	0	0
Viruses dsDNA viruses, no RNA stage Caudovirales Myoviridae Vequintavirinae Cr3virus Cronobacter virus CR9 Cronobacter phage CR9	0	0.00728339	0	0	0.0317684	0	0
Viruses dsDNA viruses, no RNA stage Caudovirales Myoviridae Vequintavirinae Se1virus Cronobacter virus GAP31 Cronobacter phage vB_CsaM_GAP31	0	0.0125191	0.00126056	0	0	0.0237683	0.110406
Viruses dsDNA viruses, no RNA stage Caudovirales Myoviridae Vequintavirinae Se1virus Escherichia virus 4MG Escherichia phage 4MG	0	0	0.0338645	0	0.0215679	0	0
Viruses dsDNA viruses, no RNA stage Caudovirales Myoviridae Vequintavirinae Se1virus Salmonella virus SE1 Salmonella phage PVP-SE1	0	0	0	0	0.0282053	0	0
Viruses dsDNA viruses, no RNA stage Caudovirales Myoviridae Vequintavirinae Se1virus Salmonella virus SSE121 Salmonella phage SSE121	0	0	0	0	0.0294513	0	0
Viruses dsDNA viruses, no RNA stage Caudovirales Myoviridae Vequintavirinae V5virus Escherichia virus FV3 Escherichia phage FV3	0	0	0	0	0	0.421663	0
Viruses dsDNA viruses, no RNA stage Caudovirales Myoviridae Vhmlvirus Vibrio virus MAR Vibrio phage vB_VpaM_MAR	1.16228	0.00459949	0.018614	0	0.0148971	0.0620281	0.0073403
Viruses dsDNA viruses, no RNA stage Caudovirales Myoviridae Vhmlvirus Vibrio virus VHML Vibrio phage VHML	0	0	0.0141806	0	0.0388434	0	0.292239
Viruses dsDNA viruses, no RNA stage Caudovirales Myoviridae Vhmlvirus Vibrio virus VP585 Vibrio phage VP585	0.00617811	0.0197809	0.0157666	0.127126	0.0186426	0.0783504	0
Viruses dsDNA viruses, no RNA stage Caudovirales Myoviridae Vi1virus Dickeya virus Limestone	0	0	0.0157544	0	0	0	0
Viruses dsDNA viruses, no RNA stage Caudovirales Myoviridae Vi1virus Salmonella phage ViI	0	0.00459368	0	0	0	0	0
Viruses dsDNA viruses, no RNA stage Caudovirales Podoviridae	1.31694	3.66005	0.230879	0	0.174822	0	0
Viruses dsDNA viruses, no RNA stage Caudovirales Podoviridae Autographivirinae Kp34virus Klebsiella virus F19 Klebsiella phage F19	0	0.00232672	0	0	0	0.0490845	0
Viruses dsDNA viruses, no RNA stage Caudovirales Podoviridae Autographivirinae Phikmvvirus Pantoea phage LIMEzero	0	0.0132858	0.00508489	0	0	0.0495857	0
Viruses dsDNA viruses, no RNA stage Caudovirales Podoviridae Autographivirinae Phikmvvirus unclassified phiKMV-like phages Acinetobacter phage Petty	0	0.0461715	0	0	0	0	0
Viruses dsDNA viruses, no RNA stage Caudovirales Podoviridae Autographivirinae Phikmvvirus unclassified phiKMV-like phages Pseudomonas phage Andromeda	0	0.0127522	0	0	0	0	0
Viruses dsDNA viruses, no RNA stage Caudovirales Podoviridae Autographivirinae Phikmvvirus unclassified phiKMV-like phages Pseudomonas phage phi-2	0	0.00506358	0.0129989	0	0	0	0
Viruses dsDNA viruses, no RNA stage Caudovirales Podoviridae Autographivirinae Sp6virus unclassified Sp6likevirus Lelliottia phage phD2B	0	0	0.00785655	0	0	0	0
Viruses dsDNA viruses, no RNA stage Caudovirales Podoviridae Autographivirinae Sp6virus unclassified Sp6likevirus Proteus phage vB_PmiP_Pm5460	0	0.00399284	0.0288101	0	0	0	0
Viruses dsDNA viruses, no RNA stage Caudovirales Podoviridae Autographivirinae T7virus Escherichia phage CICC 80001	0	0	0	0.159833	0	0	0
Viruses dsDNA viruses, no RNA stage Caudovirales Podoviridae Autographivirinae T7virus Pseudomonad phage gh-1	0	0.00250871	0	0	0	0	0
Viruses dsDNA viruses, no RNA stage Caudovirales Podoviridae Autographivirinae T7virus unclassified T7-like viruses Citrobacter phage SH1	0	0	0.00856511	0	0	0	0
Viruses dsDNA viruses, no RNA stage Caudovirales Podoviridae Autographivirinae T7virus unclassified T7-like viruses Citrobacter phage SH3	0	0.00936415	0	0	0	0	0
Viruses dsDNA viruses, no RNA stage Caudovirales Podoviridae Autographivirinae T7virus unclassified T7-like viruses Enterobacteria phage T3	0	0.00481857	0.00633476	0	0	0	0
Viruses dsDNA viruses, no RNA stage Caudovirales Podoviridae Autographivirinae T7virus unclassified T7-like viruses Erwinia phage vB_EamP-L1	0	0.00701038	0	0	0	0	0
Viruses dsDNA viruses, no RNA stage Caudovirales Podoviridae Autographivirinae T7virus unclassified T7-like viruses Klebsiella phage KP32	0	0	0.0159115	0	0	0	0
Viruses dsDNA viruses, no RNA stage Caudovirales Podoviridae Autographivirinae T7virus unclassified T7-like viruses Yersinia phage phiA1122	0	0.0206977	0.014757	0	0.0155103	0	0
Viruses dsDNA viruses, no RNA stage Caudovirales Podoviridae Autographivirinae T7virus unclassified T7-like viruses Yersinia phage phiYeO3-12	0	0.00783383	0.00263331	0	0	0	0
Viruses dsDNA viruses, no RNA stage Caudovirales Podoviridae Autographivirinae unassigned Autographivirinae Prochlorococcus phage P-SSP7	0	0	0.0306653	0	0	0	0
Viruses dsDNA viruses, no RNA stage Caudovirales Podoviridae Autographivirinae unassigned Autographivirinae Synechococcus phage P60	0	0.0210957	0	0	0	0	0
Viruses dsDNA viruses, no RNA stage Caudovirales Podoviridae Autographivirinae unassigned Autographivirinae Synechococcus phage Syn5	0	0.00272982	0	0	0	0	0
Viruses dsDNA viruses, no RNA stage Caudovirales Podoviridae Autographivirinae unclassified Autographivirinae Citrobacter phage CR44b	0	0	0.00854326	0	0	0	0
Viruses dsDNA viruses, no RNA stage Caudovirales Podoviridae Autographivirinae unclassified Autographivirinae Cyanophage 9515-10a	0	0.0106244	0.0647941	0	0	0.0435991	0
Viruses dsDNA viruses, no RNA stage Caudovirales Podoviridae Autographivirinae unclassified Autographivirinae Cyanophage NATL2A-133	0	0	0.00570252	0	0	0	0
Viruses dsDNA viruses, no RNA stage Caudovirales Podoviridae Autographivirinae unclassified Autographivirinae Erwinia phage phiEa100	0	0.00161896	0	0	0	0	0
Viruses dsDNA viruses, no RNA stage Caudovirales Podoviridae Autographivirinae unclassified Autographivirinae Ralstonia phage RSB2	0	0	0.0208771	0	0	0	0
Viruses dsDNA viruses, no RNA stage Caudovirales Podoviridae Autographivirinae unclassified Autographivirinae Synechococcus phage S-CBP1	0	0.0500268	0.0463597	0	0.0114534	0	0
Viruses dsDNA viruses, no RNA stage Caudovirales Podoviridae Bcep22likevirus Burkholderia virus Bcep22	0.0159069	0.0459619	0.497859	0	0.0507447	0.05	0
Viruses dsDNA viruses, no RNA stage Caudovirales Podoviridae Bcep22likevirus Burkholderia virus Bcepil02	0	0.0371703	0.0154023	0	0	0.0416501	0
Viruses dsDNA viruses, no RNA stage Caudovirales Podoviridae Bcep22likevirus Burkholderia virus Bcepmigl	0.01298	0.00857998	0	0	0.0115268	0.81827	0
Viruses dsDNA viruses, no RNA stage Caudovirales Podoviridae Bcep22likevirus Burkholderia virus DC1	0.0254148	0.0256707	0.0262504	0.354993	0.0992072	0.0608507	0
Viruses dsDNA viruses, no RNA stage Caudovirales Podoviridae Bpp1virus	0	0	0	0	0.0454328	0	0
Viruses dsDNA viruses, no RNA stage Caudovirales Podoviridae Bpp1virus Bordetella virus BPP1	1.32485	0.0648351	0.120324	0.111522	1.23777	2.16166	0
Viruses dsDNA viruses, no RNA stage Caudovirales Podoviridae Bpp1virus Burkholderia virus BcepC6B	0.160214	0.337919	0.192837	0	0.0224419	0.905646	0
Viruses dsDNA viruses, no RNA stage Caudovirales Podoviridae Cba41virus Cellulophaga virus Cba172 Cellulophaga phage phi17:2	0	0.0597457	0.00579799	0	0	0.0250306	0
Viruses dsDNA viruses, no RNA stage Caudovirales Podoviridae Cba41virus Cellulophaga virus Cba41 Cellulophaga phage phi4:1	0	0.00739915	0.0248353	0	0	0	0
Viruses dsDNA viruses, no RNA stage Caudovirales Podoviridae Epsilon15virus	0	0.0263671	0.0211399	0	0	0	0
Viruses dsDNA viruses, no RNA stage Caudovirales Podoviridae Epsilon15virus Escherichia phage phiV10	0.0862868	0.144953	0.102929	0	0.0353294	0.0782165	0
Viruses dsDNA viruses, no RNA stage Caudovirales Podoviridae Epsilon15virus Salmonella phage epsilon15	0.075053	0.054988	0.0945102	0	0.125332	0.0311247	0
Viruses dsDNA viruses, no RNA stage Caudovirales Podoviridae Epsilon15virus unclassified Epsilon15likevirus Escherichia phage TL-2011b	0.174464	0.113564	0.123927	0	0.104974	0.10344	0
Viruses dsDNA viruses, no RNA stage Caudovirales Podoviridae F116virus Pseudomonas phage F116	0.0690712	0	0.020447	0	0.127815	0	0.0974696
Viruses dsDNA viruses, no RNA stage Caudovirales Podoviridae Luz24virus Pseudomonas phage LUZ24	0.00297724	0.0099538	0.0670745	0	0	0	0
Viruses dsDNA viruses, no RNA stage Caudovirales Podoviridae Luz24virus Pseudomonas phage PaP3	0	0	0.0195117	0	0	0	0
Viruses dsDNA viruses, no RNA stage Caudovirales Podoviridae Luz24virus unclassified Luz24likevirus Pseudomonas phage MR299-2 Pseudomonas phage vB_PaeP_C1-14_Or Pseudomonas phage vB_PaeP_p2-10_Or1	0	0.0296081	0	0	0	0	0
Viruses dsDNA viruses, no RNA stage Caudovirales Podoviridae Luz24virus unclassified Luz24likevirus Pseudomonas phage phiIBB-PAA2	0.0222033	0.0517589	0.239228	0	0	0	0
Viruses dsDNA viruses, no RNA stage Caudovirales Podoviridae N4virus Escherichia phage N4	0	0	0.00651224	0	0	0	0
Viruses dsDNA viruses, no RNA stage Caudovirales Podoviridae N4virus unclassified N4likevirus Achromobacter phage JWAlpha	0.00123246	0.0203308	0.00668605	0	0	0	0
Viruses dsDNA viruses, no RNA stage Caudovirales Podoviridae N4virus unclassified N4likevirus Dinoroseobacter phage DFL12phi1	0.0327448	0.00502252	0.0733413	0.054074	0.0397168	0.0616508	0
Viruses dsDNA viruses, no RNA stage Caudovirales Podoviridae N4virus unclassified N4likevirus Enterobacter phage EcP1	0	0	0.0119753	0	0	0	0
Viruses dsDNA viruses, no RNA stage Caudovirales Podoviridae N4virus unclassified N4likevirus Erwinia phage Ea9-2	0	0	0.00290138	0	0	0	0
Viruses dsDNA viruses, no RNA stage Caudovirales Podoviridae N4virus unclassified N4likevirus Erwinia phage vB_EamP_Frozen	0	0	0.00750259	0	0	0	0
Viruses dsDNA viruses, no RNA stage Caudovirales Podoviridae N4virus unclassified N4likevirus Erwinia phage vB_EamP-S6	0.0250335	0	0.00746512	0	0	0.0213227	0
Viruses dsDNA viruses, no RNA stage Caudovirales Podoviridae N4virus unclassified N4likevirus Sulfitobacter phage EE36phi1	0.0461759	0	0	0	0	0.00373401	0
Viruses dsDNA viruses, no RNA stage Caudovirales Podoviridae N4virus unclassified N4likevirus Sulfitobacter phage phiCB2047-B	0	0	0	0	0.0327995	0	0
Viruses dsDNA viruses, no RNA stage Caudovirales Podoviridae N4virus unclassified N4likevirus Vibrio phage VBP47	0	0.0087351	0	0	0	0	0
Viruses dsDNA viruses, no RNA stage Caudovirales Podoviridae Nonanavirus Salmonella virus 9NA Salmonella phage 9NA	0.0138099	0.0133598	0.026382	0	0	0	0
Viruses dsDNA viruses, no RNA stage Caudovirales Podoviridae P22virus Salmonella phage HK620	0	0	0	0	0.0101656	0	0
Viruses dsDNA viruses, no RNA stage Caudovirales Podoviridae P22virus Salmonella phage ST64T	0	0	0.0196332	0	0	0.032201	0
Viruses dsDNA viruses, no RNA stage Caudovirales Podoviridae P22virus Salmonella virus P22	0	0.00194896	0.000606344	0	0	0.0266264	0
Viruses dsDNA viruses, no RNA stage Caudovirales Podoviridae P22virus Shigella phage Sf6	0	0.0260684	0.0730267	5.74578	0.099124	0.922431	0
Viruses dsDNA viruses, no RNA stage Caudovirales Podoviridae P22virus unclassified P22likevirus Enterobacteria phage ST104	0	0	0	0.242475	0.0358108	0	0.00941064
Viruses dsDNA viruses, no RNA stage Caudovirales Podoviridae P22virus unclassified P22likevirus Enterobacteria phage UAB_Phi20	0	0	0	0	0	0.0127106	0
Viruses dsDNA viruses, no RNA stage Caudovirales Podoviridae P22virus unclassified P22likevirus Salmonella phage epsilon34	0	0	0.0356974	0	0	0.0569072	0
Viruses dsDNA viruses, no RNA stage Caudovirales Podoviridae P22virus unclassified P22likevirus Salmonella phage g341c	0.0177348	0.045161	0.0612969	0	0.0220163	0.088058	0
Viruses dsDNA viruses, no RNA stage Caudovirales Podoviridae P22virus unclassified P22likevirus Salmonella phage SE1	0	0	0	0	0	0.0112966	0
Viruses dsDNA viruses, no RNA stage Caudovirales Podoviridae P22virus unclassified P22likevirus Salmonella phage vB_SemP_Emek	0	0.0102468	0.0144299	0	0.00601935	0.0203083	0
Viruses dsDNA viruses, no RNA stage Caudovirales Podoviridae Pagevirus Bacillus virus Pascal Bacillus phage Pascal	0	0.0423873	0.0255507	0	0	0	0
Viruses dsDNA viruses, no RNA stage Caudovirales Podoviridae Pagevirus Bacillus virus Pookie Bacillus phage Pookie	0.0301164	0.0864715	0.0550059	0	0	0.0149908	0
Viruses dsDNA viruses, no RNA stage Caudovirales Podoviridae Phieco32virus Escherichia virus phiEco32	0	0	0	0	0.017837	0	0
Viruses dsDNA viruses, no RNA stage Caudovirales Podoviridae Phieco32virus unclassified Phieco32likevirus Cronobacter phage vB_CsaP_GAP52	0.0332249	0.00824947	0.00684302	0	0.0231783	0.0314799	0
Viruses dsDNA viruses, no RNA stage Caudovirales Podoviridae Picovirinae Phi29virus Bacillus virus phi29	0.00129058	0	0	0	0	0	0
Viruses dsDNA viruses, no RNA stage Caudovirales Podoviridae Picovirinae unclassified Picovirinae Clostridium phage phiCP7R	0	0	0	0	0.0352352	0	0
Viruses dsDNA viruses, no RNA stage Caudovirales Podoviridae unassigned Podoviridae Cellulophaga phage phi19:3	0.0117239	0.671866	0.411914	0	0.0282023	0	0
Viruses dsDNA viruses, no RNA stage Caudovirales Podoviridae unassigned Podoviridae Hamiltonella virus APSE1	0	0.00770861	0	0	0.945098	0	0
Viruses dsDNA viruses, no RNA stage Caudovirales Podoviridae unassigned Podoviridae Phormidium phage Pf-WMP3	0	0.0227821	0	0	0	0	0
Viruses dsDNA viruses, no RNA stage Caudovirales Podoviridae unassigned Podoviridae Roseobacter phage SIO1	0.0257419	0.0421051	0.0953941	0	0	0	0
Viruses dsDNA viruses, no RNA stage Caudovirales Podoviridae unassigned Podoviridae Vibrio phage VpV262	0	0.00744397	0.00518275	0.27346	0	0	0
Viruses dsDNA viruses, no RNA stage Caudovirales Podoviridae unclassified Podoviridae	1.73241	1.31607	0.116212	0.244425	0.0805293	0	0.0136808
Viruses dsDNA viruses, no RNA stage Caudovirales Podoviridae unclassified Podoviridae Acinetobacter phage AB3	0	0.0126714	0	0	0	0	0
Viruses dsDNA viruses, no RNA stage Caudovirales Podoviridae unclassified Podoviridae Acinetobacter phage Abp1	0	0.0251093	0	0	0	0	0
Viruses dsDNA viruses, no RNA stage Caudovirales Podoviridae unclassified Podoviridae Acinetobacter phage Bphi-B1251	0.094321	0.0846689	0.0171445	0.468	0.117861	1.93199	0.123358
Viruses dsDNA viruses, no RNA stage Caudovirales Podoviridae unclassified Podoviridae Acinetobacter phage Fri1	0	0.0514712	0	0	0	0.0205393	0
Viruses dsDNA viruses, no RNA stage Caudovirales Podoviridae unclassified Podoviridae Acinetobacter phage phiAB1	0	0.0397479	0	0	0	0	0
Viruses dsDNA viruses, no RNA stage Caudovirales Podoviridae unclassified Podoviridae Acinetobacter phage phiAB6	0	0.0110248	0	0	0	0	0
Viruses dsDNA viruses, no RNA stage Caudovirales Podoviridae unclassified Podoviridae Acinetobacter phage vB_AbaP_Acibel007	0	0.0447448	0	0	0	0.0201838	0
Viruses dsDNA viruses, no RNA stage Caudovirales Podoviridae unclassified Podoviridae Acinetobacter phage vB_AbaP_PD-AB9	0	0.0106565	0	0	0	0	0
Viruses dsDNA viruses, no RNA stage Caudovirales Podoviridae unclassified Podoviridae Alteromonas phage vB_AmaP_AD45-P Alteromonas phage vB_AmaP_AD45-P1	0	0.111367	0.14968	0	0.0299442	0	0
Viruses dsDNA viruses, no RNA stage Caudovirales Podoviridae unclassified Podoviridae Anabaena phage A-4L	0	0.0043843	0	0	0	0	0
Viruses dsDNA viruses, no RNA stage Caudovirales Podoviridae unclassified Podoviridae Bacillus phage Pavlov	0.00457462	0.0436409	0.0834244	0	0	0	0
Viruses dsDNA viruses, no RNA stage Caudovirales Podoviridae unclassified Podoviridae Bacteriophage APSE-2	0.0222974	0.0173118	0.0041358	0	0.0137956	0.0409121	0
Viruses dsDNA viruses, no RNA stage Caudovirales Podoviridae unclassified Podoviridae Brucella phage Pr	0.0851092	0.954797	0.175801	0.310835	0.174589	0.0676412	0
Viruses dsDNA viruses, no RNA stage Caudovirales Podoviridae unclassified Podoviridae Brucella phage Tb	0.0185514	0	0.0903637	0.186408	0.0626612	0	0
Viruses dsDNA viruses, no RNA stage Caudovirales Podoviridae unclassified Podoviridae Cellulophaga phage phi13:2	0	0.104458	0.31991	0	0.0147969	0	0
Viruses dsDNA viruses, no RNA stage Caudovirales Podoviridae unclassified Podoviridae Cellulophaga phage phi14:2	0.15617	0.8765	0.939457	0	0.220848	0.28315	1.63514
Viruses dsDNA viruses, no RNA stage Caudovirales Podoviridae unclassified Podoviridae Cellulophaga phage phi18:3	0.0359005	0.498404	0.283417	0	0.0120055	0	0
Viruses dsDNA viruses, no RNA stage Caudovirales Podoviridae unclassified Podoviridae Cellulophaga phage phi38:1	0.30982	3.94629	3.37149	0	0.0790218	0.168398	1.25665
Viruses dsDNA viruses, no RNA stage Caudovirales Podoviridae unclassified Podoviridae Cellulophaga phage phi46:3	0	0.0678817	0.211182	0	0	0	0
Viruses dsDNA viruses, no RNA stage Caudovirales Podoviridae unclassified Podoviridae Citrobacter phage CVT22	0	0.0114612	0.0096901	0	0	0	0
Viruses dsDNA viruses, no RNA stage Caudovirales Podoviridae unclassified Podoviridae Delftia phage RG-2014	0	0.00670276	0.00235098	0	0	0	0
Viruses dsDNA viruses, no RNA stage Caudovirales Podoviridae unclassified Podoviridae Edwardsiella phage KF-1	0.0321105	0.0159869	0.0108192	0	0	0	0
Viruses dsDNA viruses, no RNA stage Caudovirales Podoviridae unclassified Podoviridae Enterobacter phage Tyrion	0.0116601	0.0194479	0.0284865	0	0.0433411	0.0709249	0
Viruses dsDNA viruses, no RNA stage Caudovirales Podoviridae unclassified Podoviridae Enterobacteria phage 933W sensu lato Stx2 converting phage II	0	0.00688467	0	0	0.0258959	0	0
Viruses dsDNA viruses, no RNA stage Caudovirales Podoviridae unclassified Podoviridae Enterobacteria phage IME10	0	1.27822	0	0.527614	0	0.0314089	0
Viruses dsDNA viruses, no RNA stage Caudovirales Podoviridae unclassified Podoviridae Enterobacteria phage J8-65	0	0.0098002	0	0	0	0	0
Viruses dsDNA viruses, no RNA stage Caudovirales Podoviridae unclassified Podoviridae Enterobacteria phage Sf101	0	0.015408	0	0	0	0.0158116	0
Viruses dsDNA viruses, no RNA stage Caudovirales Podoviridae unclassified Podoviridae Erwinia phage PEp14	0.0128468	0.0148129	0.0229284	0	0.0108059	0.0260813	0
Viruses dsDNA viruses, no RNA stage Caudovirales Podoviridae unclassified Podoviridae Escherichia phage ECBP2	0	0	0	0	0	0.0249422	0
Viruses dsDNA viruses, no RNA stage Caudovirales Podoviridae unclassified Podoviridae Escherichia phage ECBP5	0	0.0140641	0.0054288	0.234987	0.00904707	0	0
Viruses dsDNA viruses, no RNA stage Caudovirales Podoviridae unclassified Podoviridae Escherichia phage KBNP1711	0	0	0	0	0	0.0133289	0
Viruses dsDNA viruses, no RNA stage Caudovirales Podoviridae unclassified Podoviridae Escherichia phage PA2	0	0.00360142	0	0	0	0	0
Viruses dsDNA viruses, no RNA stage Caudovirales Podoviridae unclassified Podoviridae Escherichia phage phi191 sensu lato Bacillus phage phBC6A51	0.0363845	0.011548	0.0108265	0	0	0	0
Viruses dsDNA viruses, no RNA stage Caudovirales Podoviridae unclassified Podoviridae Escherichia phage phi191 sensu lato Bacillus phage phBC6A52	0.0168362	0.0272581	0	0	0.0287204	0.0133784	0
Viruses dsDNA viruses, no RNA stage Caudovirales Podoviridae unclassified Podoviridae Escherichia phage phi191 sensu lato Delftia phage IME-DE1	0.00763178	0	0	0	0	0	0
Viruses dsDNA viruses, no RNA stage Caudovirales Podoviridae unclassified Podoviridae Escherichia phage phi191 sensu lato Enterobacteria phage VT2phi_272	0	0	0.0131799	0	0	0	0
Viruses dsDNA viruses, no RNA stage Caudovirales Podoviridae unclassified Podoviridae Escherichia phage phi191 sensu lato Escherichia phage phi191	0	0.00474941	0	0	0	0	0
Viruses dsDNA viruses, no RNA stage Caudovirales Podoviridae unclassified Podoviridae Escherichia phage phi191 sensu lato Gordonia phage GMA3	0	0	0.0151094	0	0	0	0
Viruses dsDNA viruses, no RNA stage Caudovirales Podoviridae unclassified Podoviridae Escherichia phage phi191 sensu lato Mycobacterium phage Phlei	0	0.00344713	0	0	0	0	0
Viruses dsDNA viruses, no RNA stage Caudovirales Podoviridae unclassified Podoviridae Escherichia phage phi191 sensu lato Salmonella phage SEN22	0	0	0.0136518	0	0	0.075598	0
Viruses dsDNA viruses, no RNA stage Caudovirales Podoviridae unclassified Podoviridae Escherichia phage phi191 sensu lato Salmonella phage SEN34	0	0	0.0074236	0	0	0.0405473	0
Viruses dsDNA viruses, no RNA stage Caudovirales Podoviridae unclassified Podoviridae Escherichia phage phi191 sensu lato Streptococcus phage 315.1	0	0.011945	0.119073	0	0	0.0486901	0
Viruses dsDNA viruses, no RNA stage Caudovirales Podoviridae unclassified Podoviridae Escherichia phage phi191 sensu lato Streptococcus phage 315.2	0	0	0.00620149	0	0	0	0
Viruses dsDNA viruses, no RNA stage Caudovirales Podoviridae unclassified Podoviridae Escherichia phage phi191 sensu lato Streptococcus phage 315.4	0	0.00486506	0	0	0.0103052	0	0
Viruses dsDNA viruses, no RNA stage Caudovirales Podoviridae unclassified Podoviridae Escherichia phage phi191 sensu lato Streptococcus phage 315.6	0	0.0175895	0	0	0	0	0
Viruses dsDNA viruses, no RNA stage Caudovirales Podoviridae unclassified Podoviridae Escherichia phage phi191 sensu lato Streptococcus phage A25	0.328663	0	0	0	0	0	0
Viruses dsDNA viruses, no RNA stage Caudovirales Podoviridae unclassified Podoviridae Escherichia phage phi191 sensu lato Streptococcus phage T12	0	0.0231586	0.0174753	0	0	0	0
Viruses dsDNA viruses, no RNA stage Caudovirales Podoviridae unclassified Podoviridae Escherichia phage phi191 sensu lato Vibrio phage phi-A318	0	0	0.00783	0	0	0	0
Viruses dsDNA viruses, no RNA stage Caudovirales Podoviridae unclassified Podoviridae Escherichia phage Pollock	0	0.0307443	0	0	0	0	0
Viruses dsDNA viruses, no RNA stage Caudovirales Podoviridae unclassified Podoviridae Escherichia phage TL-2011c	0.00148356	0	0	0	0	0	0
Viruses dsDNA viruses, no RNA stage Caudovirales Podoviridae unclassified Podoviridae Helicobacter phage 1961P	0	0.00567882	0	0	0	0	0
Viruses dsDNA viruses, no RNA stage Caudovirales Podoviridae unclassified Podoviridae Helicobacter phage KHP30	0	0.316867	0	0	0	0	0
Viruses dsDNA viruses, no RNA stage Caudovirales Podoviridae unclassified Podoviridae Helicobacter phage KHP40	0	0	0	0	0.0309094	0	0
Viruses dsDNA viruses, no RNA stage Caudovirales Podoviridae unclassified Podoviridae Lactoccocus phage WP-2	0	0	0.0182302	0	0	0	0
Viruses dsDNA viruses, no RNA stage Caudovirales Podoviridae unclassified Podoviridae Liberibacter phage SC1	0	0	0.00647745	0	1.39622	0	0.023856
Viruses dsDNA viruses, no RNA stage Caudovirales Podoviridae unclassified Podoviridae Liberibacter phage SC2	0	0	0.0029845	0	0	0	0
Viruses dsDNA viruses, no RNA stage Caudovirales Podoviridae unclassified Podoviridae Mesorhizobium phage vB_MloP_Lo5R7ANS	0	0.0670494	0.101775	0	0	0.0182885	0
Viruses dsDNA viruses, no RNA stage Caudovirales Podoviridae unclassified Podoviridae Myxococcus phage Mx8	0.135746	2.11914	0.26403	0	0.334488	0.068245	0
Viruses dsDNA viruses, no RNA stage Caudovirales Podoviridae unclassified Podoviridae Pectobacterium phage PP90	0	0	0.00476547	0	0	0	0
Viruses dsDNA viruses, no RNA stage Caudovirales Podoviridae unclassified Podoviridae Pelagibacter phage HTVC010P	1.22169	0.406473	1.19082	0.453554	1.28917	2.71568	0.00733315
Viruses dsDNA viruses, no RNA stage Caudovirales Podoviridae unclassified Podoviridae Pelagibacter phage HTVC011P	0.00262032	0.0236118	0.11836	0	0	0.0291323	0
Viruses dsDNA viruses, no RNA stage Caudovirales Podoviridae unclassified Podoviridae Pelagibacter phage HTVC019P	0	0.181521	0.505689	0	0.0248856	0	0
Viruses dsDNA viruses, no RNA stage Caudovirales Podoviridae unclassified Podoviridae Planktothrix phage PaV-LD	0.461074	0.238852	1.61227	0.71479	1.76312	1.43569	0.319616
Viruses dsDNA viruses, no RNA stage Caudovirales Podoviridae unclassified Podoviridae Podovirus Lau218	0.0653818	0.0342023	0.0311108	0	0.0100012	0	0
Viruses dsDNA viruses, no RNA stage Caudovirales Podoviridae unclassified Podoviridae Prochlorococcus phage P-SSP10	0	0	0.0214193	0	0	0	0
Viruses dsDNA viruses, no RNA stage Caudovirales Podoviridae unclassified Podoviridae Proteus phage PM 93	0	0.00947937	0	0	0	0	0
Viruses dsDNA viruses, no RNA stage Caudovirales Podoviridae unclassified Podoviridae Pseudoalteromonas phage RIO-1	0	0.0273235	0.0468473	0	0	0.0105359	0
Viruses dsDNA viruses, no RNA stage Caudovirales Podoviridae unclassified Podoviridae Pseudomonas phage AF	0.066531	0.0472358	1.81973	0.28868	0.208037	1.8739	0
Viruses dsDNA viruses, no RNA stage Caudovirales Podoviridae unclassified Podoviridae Pseudomonas phage DL54	0.00166793	0.00857036	0	0	0	0	0
Viruses dsDNA viruses, no RNA stage Caudovirales Podoviridae unclassified Podoviridae Pseudomonas phage KPP25	0	0.0116992	0.0137239	0	0.0559383	0	0
Viruses dsDNA viruses, no RNA stage Caudovirales Podoviridae unclassified Podoviridae Pseudomonas phage PaP2	0.0295365	0	0.00815855	0	0	0.0216297	0
Viruses dsDNA viruses, no RNA stage Caudovirales Podoviridae unclassified Podoviridae Pseudomonas phage PhiCHU	0	0.0126743	0	0	0	0	0
Viruses dsDNA viruses, no RNA stage Caudovirales Podoviridae unclassified Podoviridae Pseudomonas phage tf	0	0.0249514	0.0685086	0	0	0.0243515	0
Viruses dsDNA viruses, no RNA stage Caudovirales Podoviridae unclassified Podoviridae Pseudomonas phage UFV-P2	0.0331422	0.0591483	0.147295	0	0	0.0297627	0
Viruses dsDNA viruses, no RNA stage Caudovirales Podoviridae unclassified Podoviridae Pseudomonas phage YMC11/06/C171_PPU_BP	0	0.00586355	0	0	0.0168335	0	0
Viruses dsDNA viruses, no RNA stage Caudovirales Podoviridae unclassified Podoviridae Puniceispirillum phage HMO-2011	0.27423	0.284734	0.584535	0	0.0455735	0.0337218	0
Viruses dsDNA viruses, no RNA stage Caudovirales Podoviridae unclassified Podoviridae Ralstonia phage RSK1	0.283327	0.292975	0.200254	0	0.203608	0.0988029	0
Viruses dsDNA viruses, no RNA stage Caudovirales Podoviridae unclassified Podoviridae Rhodoferax phage P26218	5.84693	0.0964512	0.144248	0	6.30137	0.0712911	0.108479
Viruses dsDNA viruses, no RNA stage Caudovirales Podoviridae unclassified Podoviridae Salinivibrio phage CW02	0	0.00779433	0	0	0.00849226	0	0
Viruses dsDNA viruses, no RNA stage Caudovirales Podoviridae unclassified Podoviridae Salmonella Phage 103203_sal5	0	0.00364529	0	0	0	0	0
Viruses dsDNA viruses, no RNA stage Caudovirales Podoviridae unclassified Podoviridae Salmonella phage 7-11	0	0.00792144	0	0	0	0	0
Viruses dsDNA viruses, no RNA stage Caudovirales Podoviridae unclassified Podoviridae Salmonella phage SPN1S	0.0499413	0.0215823	0.0495304	0	0.0208556	0.0397449	0
Viruses dsDNA viruses, no RNA stage Caudovirales Podoviridae unclassified Podoviridae Salmonella phage SPN9CC	0	0.00620429	0.0198443	0	0	0.0167988	0
Viruses dsDNA viruses, no RNA stage Caudovirales Podoviridae unclassified Podoviridae Shigella phage 75/02 Stx	0.0257527	0.0112252	0.0218713	0	0	0.00661469	0
Viruses dsDNA viruses, no RNA stage Caudovirales Podoviridae unclassified Podoviridae Synechococcus phage S-CBP4	0	0.00396137	0	0	0	0	0
Viruses dsDNA viruses, no RNA stage Caudovirales Podoviridae unclassified Podoviridae Synechococcus phage S-CBP42	0.0965878	0.146752	0.0757998	0	0	0	0
Viruses dsDNA viruses, no RNA stage Caudovirales Podoviridae unclassified Podoviridae Synechococcus phage S-RIP1	0.0138935	0.0376643	0.0434001	0	0	0	0
Viruses dsDNA viruses, no RNA stage Caudovirales Podoviridae unclassified Podoviridae Thalassomonas phage BA3	0.115116	0.0236587	0.0315557	0	0.863633	0	0.0173204
Viruses dsDNA viruses, no RNA stage Caudovirales Podoviridae unclassified Podoviridae Vibrio phage CHOED	0.0115652	0.0208612	0.0312447	0	0	0	0
Viruses dsDNA viruses, no RNA stage Caudovirales Podoviridae unclassified Podoviridae Vibrio phage ICP2	0.01286	0.00783018	0.00402489	0	0	0.053491	0
Viruses dsDNA viruses, no RNA stage Caudovirales Podoviridae unclassified Podoviridae Vibrio phage ICP2_2013_A_Haiti	0	0	0.0325072	0	0	0	0
Viruses dsDNA viruses, no RNA stage Caudovirales Podoviridae unclassified Podoviridae Vibrio phage J2	0.0149866	0	0.010529	0	0	0	0
Viruses dsDNA viruses, no RNA stage Caudovirales Podoviridae unclassified Podoviridae Vibrio phage PVA1	0.0716787	1.16201	0.0231615	0	0.0618924	0.0238367	0
Viruses dsDNA viruses, no RNA stage Caudovirales Podoviridae unclassified Podoviridae Vibrio phage QH	0	0.0128693	0	0	0	0	0
Viruses dsDNA viruses, no RNA stage Caudovirales Podoviridae unclassified Podoviridae Vibrio phage VPMS1	0	0.0215614	0	0	0	0	0
Viruses dsDNA viruses, no RNA stage Caudovirales Podoviridae unclassified Podoviridae Vibrio phage VvAW1	1.27205	0.0600886	0.329176	0	1.57431	0.0271119	0
Viruses dsDNA viruses, no RNA stage Caudovirales Podoviridae unclassified Podoviridae Xanthomonas citri phage CP2	0.0289938	0.0255329	0.040665	0	0.0102382	0.0464221	0
Viruses dsDNA viruses, no RNA stage Caudovirales Podoviridae unclassified Podoviridae Xylella phage Xfas53	0	1.00544	0.0280646	0	0.0645177	0.0168301	0
Viruses dsDNA viruses, no RNA stage Caudovirales Podoviridae unclassified Podoviridae Yersinia phage vB_YenP_AP10	0	0.0132444	0	0	0	0	0
Viruses dsDNA viruses, no RNA stage Caudovirales Podoviridae Vp5virus Vibrio virus VC8 Vibrio phage phiVC8	0.0215523	0.0611846	0.0700956	0	0	0	0
Viruses dsDNA viruses, no RNA stage Caudovirales Podoviridae Vp5virus Vibrio virus VP2 Vibrio phage VP2	0	0.0948616	0.255255	0	0.00545149	0.0339024	0
Viruses dsDNA viruses, no RNA stage Caudovirales Podoviridae Vp5virus Vibrio virus VP5 Vibrio phage VP5	0	0.02501	0.00120886	0	0	0.0286202	0
Viruses dsDNA viruses, no RNA stage Caudovirales Siphoviridae	0.71513	0.839636	0.160603	0	0.642114	1.18598	0
Viruses dsDNA viruses, no RNA stage Caudovirales Siphoviridae Andromedavirus Bacillus virus Blastoid	0	0.007334	0	0	0	0	0
Viruses dsDNA viruses, no RNA stage Caudovirales Siphoviridae Andromedavirus Bacillus virus Curly	0	0.00363551	0.00485954	0	0.0478193	0	0
Viruses dsDNA viruses, no RNA stage Caudovirales Siphoviridae Andromedavirus Bacillus virus Eoghan	0	0.00872253	0.00220369	0	0	0	0
Viruses dsDNA viruses, no RNA stage Caudovirales Siphoviridae Andromedavirus Bacillus virus Riggi	0	0.00648348	0.0371602	0	0.0628487	0	0
Viruses dsDNA viruses, no RNA stage Caudovirales Siphoviridae Barnyardvirus Mycobacterium phage Patience	0	0	0.0153374	0	0	0	0
Viruses dsDNA viruses, no RNA stage Caudovirales Siphoviridae Biseptimavirus Staphylococcus phage Pvl108	0	0	0.0385078	0	0.0446772	0	0
Viruses dsDNA viruses, no RNA stage Caudovirales Siphoviridae Bronvirus Mycobacterium phage bron	0	0	0.0212951	0	0	0	0
Viruses dsDNA viruses, no RNA stage Caudovirales Siphoviridae C5virus Lactobacillus phage c5	0.0908816	0.185601	0.131965	0	0	0	0
Viruses dsDNA viruses, no RNA stage Caudovirales Siphoviridae Cba181virus Cellulophaga virus Cba171 Cellulophaga phage phi17:1	0	0.00578568	0.00667506	0	0.909771	0	0
Viruses dsDNA viruses, no RNA stage Caudovirales Siphoviridae Cba181virus Cellulophaga virus Cba181 Cellulophaga phage phi18:1	0.000873163	0.0801534	0.139207	0	0	0	0
Viruses dsDNA viruses, no RNA stage Caudovirales Siphoviridae Cbastvirus Cellulophaga virus ST Cellulophaga phage phiST	0	0.0264007	0.0208196	0	0	0	0
Viruses dsDNA viruses, no RNA stage Caudovirales Siphoviridae Cecivirus Bacillus virus 250	0	0.00421625	0	0	0	0	0
Viruses dsDNA viruses, no RNA stage Caudovirales Siphoviridae Charlievirus Mycobacterium phage Charlie	0	0	0.011947	0	0	0	0
Viruses dsDNA viruses, no RNA stage Caudovirales Siphoviridae Che8virus Mycobacterium phage Ardmore	0	0	0.00227751	0	0	0	0
Viruses dsDNA viruses, no RNA stage Caudovirales Siphoviridae Che8virus Mycobacterium phage Avani	0	0	0.0200623	0	0	0	0
Viruses dsDNA viruses, no RNA stage Caudovirales Siphoviridae Che8virus Mycobacterium phage Che9d	0	0.0116904	0	0	0	0	0
Viruses dsDNA viruses, no RNA stage Caudovirales Siphoviridae Che8virus Mycobacterium phage Llij	0	0	0.0013686	0.364553	0	0.0269258	0
Viruses dsDNA viruses, no RNA stage Caudovirales Siphoviridae Che8virus Mycobacterium phage Ramsey	0	0.00973132	0	0	0	0	0
Viruses dsDNA viruses, no RNA stage Caudovirales Siphoviridae Che8virus Mycobacterium phage SG4	0	0	0.0170298	0	0	0	0
Viruses dsDNA viruses, no RNA stage Caudovirales Siphoviridae Chivirus Salmonella phage SPN19	0	0	0.0533725	0	0	0	0
Viruses dsDNA viruses, no RNA stage Caudovirales Siphoviridae Cjw1virus Mycobacterium phage 244	0	0	0	0	0.0540201	0	0
Viruses dsDNA viruses, no RNA stage Caudovirales Siphoviridae Cjw1virus Mycobacterium phage Kostya	0	0.00725352	0.0251693	0	0.0509813	0.034386	0
Viruses dsDNA viruses, no RNA stage Caudovirales Siphoviridae Cjw1virus Mycobacterium phage Toto	0	0.0092713	0	0	0.0234617	0	0
Viruses dsDNA viruses, no RNA stage Caudovirales Siphoviridae Cjw1virus unclassified Cjwunalikevirus Mycobacterium phage Dusk	0	0	0.0206411	0	0	0	0
Viruses dsDNA viruses, no RNA stage Caudovirales Siphoviridae D3virus Pseudomonas phage D3	0.178011	0.0119227	0.0467756	0	0.111187	0	0
Viruses dsDNA viruses, no RNA stage Caudovirales Siphoviridae D3virus Pseudomonas phage PMG1	0	0.0339739	0.0572267	0	0.0238517	0	0
Viruses dsDNA viruses, no RNA stage Caudovirales Siphoviridae E125virus	0	0	0	0	0	0.0500307	0
Viruses dsDNA viruses, no RNA stage Caudovirales Siphoviridae E125virus Burkholderia virus phi1026b	0.203274	0.0890992	0.395577	0.273358	0.195879	0.24262	0.161099
Viruses dsDNA viruses, no RNA stage Caudovirales Siphoviridae E125virus Burkholderia virus phi6442	0	0	0	0	0	0.370726	0
Viruses dsDNA viruses, no RNA stage Caudovirales Siphoviridae E125virus Burkholderia virus phiE125	0	0.0275052	0.0289221	0.200831	0.0308609	0	0
Viruses dsDNA viruses, no RNA stage Caudovirales Siphoviridae Guernseyvirinae Jerseyvirus Salmonella phage Jersey	0	0.0020681	0	0	0	0	0
Viruses dsDNA viruses, no RNA stage Caudovirales Siphoviridae Guernseyvirinae Jerseyvirus Salmonella phage SE2	0	0	0	0.0830527	0	0	0
Viruses dsDNA viruses, no RNA stage Caudovirales Siphoviridae Guernseyvirinae Jerseyvirus Salmonella phage SS3e	0	0	0	0	0	0	0.00969913
Viruses dsDNA viruses, no RNA stage Caudovirales Siphoviridae Guernseyvirinae Sp31virus Salmonella virus SP31 Salmonella phage FSL SP-031	0.00823747	0.0113823	0	0	0.0262677	0	0
Viruses dsDNA viruses, no RNA stage Caudovirales Siphoviridae L5virus Mycobacterium phage Alma	0	0.0164047	0.0164623	0	0	0	0
Viruses dsDNA viruses, no RNA stage Caudovirales Siphoviridae L5virus Mycobacterium phage Bxz2	0	0	0.0122522	0	0	0	0
Viruses dsDNA viruses, no RNA stage Caudovirales Siphoviridae L5virus Mycobacterium phage Che12	0.0287201	0	0.0373123	0	0	0	0
Viruses dsDNA viruses, no RNA stage Caudovirales Siphoviridae L5virus Mycobacterium phage D29	0	0	0.0300237	0	0	0	0
Viruses dsDNA viruses, no RNA stage Caudovirales Siphoviridae L5virus Mycobacterium phage Jasper	0	0.00482896	0	0	0	0	0
Viruses dsDNA viruses, no RNA stage Caudovirales Siphoviridae L5virus Mycobacterium phage LHTSCC Mycobacterium phage Obama12	0	0	0.00975764	0	0.0663116	0	0
Viruses dsDNA viruses, no RNA stage Caudovirales Siphoviridae L5virus Mycobacterium phage Pukovnik	0	0	0.0057673	0	0	0	0
Viruses dsDNA viruses, no RNA stage Caudovirales Siphoviridae L5virus Mycobacterium phage Turbido	0	0.00521425	0	0	0	0	0
Viruses dsDNA viruses, no RNA stage Caudovirales Siphoviridae L5virus Rhodococcus phage RER2	0	0	0.0202307	0.30091	0	0	0
Viruses dsDNA viruses, no RNA stage Caudovirales Siphoviridae L5virus Rhodococcus phage RGL3	0	0	0	0	0.00703823	0	0
Viruses dsDNA viruses, no RNA stage Caudovirales Siphoviridae L5virus unclassified L5likevirus Mycobacterium phage Anubis	0	0.00862564	0	0	0	0	0
Viruses dsDNA viruses, no RNA stage Caudovirales Siphoviridae Lambdavirus Escherichia virus HK022	0	0.0459217	0	0	0	0	0
Viruses dsDNA viruses, no RNA stage Caudovirales Siphoviridae Lambdavirus Escherichia virus HK97	0	0.00871358	0	0	0	0	0
Viruses dsDNA viruses, no RNA stage Caudovirales Siphoviridae Lambdavirus Escherichia virus Lambda	0.466173	0.156329	0.251482	2.69022	0.325726	0.387247	2.05338
Viruses dsDNA viruses, no RNA stage Caudovirales Siphoviridae Lambdavirus unclassified Lambda-like viruses Bacillus phage phi105	0.0479617	0	0.0196132	0.340626	0.0228361	0	0
Viruses dsDNA viruses, no RNA stage Caudovirales Siphoviridae Lambdavirus unclassified Lambda-like viruses Burkholderia phage KS9	0.0844332	0.0298528	0.0435127	0	0.0886827	0.00731098	0
Viruses dsDNA viruses, no RNA stage Caudovirales Siphoviridae Lambdavirus unclassified Lambda-like viruses Enterobacteria phage BP-4795	0.0282069	0.0284436	0.0515884	0	0.00317177	0.0312887	0
Viruses dsDNA viruses, no RNA stage Caudovirales Siphoviridae Lambdavirus unclassified Lambda-like viruses Enterobacteria phage cdtI	0	0.00956953	0	0	0	0	0
Viruses dsDNA viruses, no RNA stage Caudovirales Siphoviridae Lambdavirus unclassified Lambda-like viruses Enterobacteria phage HK140	0	0	0	0	0	0.833785	0
Viruses dsDNA viruses, no RNA stage Caudovirales Siphoviridae Lambdavirus unclassified Lambda-like viruses Enterobacteria phage HK446	0	0.00242493	0	0	0	0.695394	0
Viruses dsDNA viruses, no RNA stage Caudovirales Siphoviridae Lambdavirus unclassified Lambda-like viruses Enterobacteria phage HK633	0	0	0	0	0.00587408	0	0
Viruses dsDNA viruses, no RNA stage Caudovirales Siphoviridae Lambdavirus unclassified Lambda-like viruses Enterobacteria phage mEp043 c-1	0.00763178	0	0	0	0	0	0
Viruses dsDNA viruses, no RNA stage Caudovirales Siphoviridae Lambdavirus unclassified Lambda-like viruses Enterobacteria phage mEp235	0	0.0072372	0.0377976	0.0176444	0	0.0681686	0
Viruses dsDNA viruses, no RNA stage Caudovirales Siphoviridae Lambdavirus unclassified Lambda-like viruses Enterobacteria phage mEp460	0	0.00926898	0	0	0.0247102	0.258154	0
Viruses dsDNA viruses, no RNA stage Caudovirales Siphoviridae Lambdavirus unclassified Lambda-like viruses Enterobacteria phage mEpX1	0	0	0	0	0.010088	0	0
Viruses dsDNA viruses, no RNA stage Caudovirales Siphoviridae Lambdavirus unclassified Lambda-like viruses Enterobacteria phage phi80	0	0.00465663	0	0	0	0	0.187269
Viruses dsDNA viruses, no RNA stage Caudovirales Siphoviridae Lambdavirus unclassified Lambda-like viruses Enterobacterial phage mEp213	0.0718952	0.140513	0.120669	0	0	0.0188064	0
Viruses dsDNA viruses, no RNA stage Caudovirales Siphoviridae Lambdavirus unclassified Lambda-like viruses Enterobacterial phage mEp390	0.0135139	0	0.00855378	0	0	0	0
Viruses dsDNA viruses, no RNA stage Caudovirales Siphoviridae Lambdavirus unclassified Lambda-like viruses Escherichia phage HK639	0	0.00822203	0.0035814	0	0.0178931	0	0
Viruses dsDNA viruses, no RNA stage Caudovirales Siphoviridae Lambdavirus unclassified Lambda-like viruses Escherichia phage HK75	0	0.010449	0.0177823	0	0	0	0
Viruses dsDNA viruses, no RNA stage Caudovirales Siphoviridae Lambdavirus unclassified Lambda-like viruses Mannheimia phage vB_MhS_1152AP2	0.0289417	0.0398583	0.0104963	0.374258	0	0.00910525	0
Viruses dsDNA viruses, no RNA stage Caudovirales Siphoviridae Lambdavirus unclassified Lambda-like viruses Mannheimia phage vB_MhS_535AP2	0	0	0	0	0.0173963	0.02428	0
Viruses dsDNA viruses, no RNA stage Caudovirales Siphoviridae Lambdavirus unclassified Lambda-like viruses Mannheimia phage vB_MhS_587AP2	0.0317253	0.0217937	0.0543004	0	0.0292921	0	0
Viruses dsDNA viruses, no RNA stage Caudovirales Siphoviridae Lambdavirus unclassified Lambda-like viruses Pseudomonas phage MP42	0	0	0	0	0	0.129819	0
Viruses dsDNA viruses, no RNA stage Caudovirales Siphoviridae Lambdavirus unclassified Lambda-like viruses Stx2-converting phage 1717	0.30213	0.125808	0.608548	0.127056	0.533028	0.760103	0
Viruses dsDNA viruses, no RNA stage Caudovirales Siphoviridae Liefievirus Mycobacterium phage Liefie	0.00887082	0	0	0	0	0	0
Viruses dsDNA viruses, no RNA stage Caudovirales Siphoviridae N15virus Escherichia virus N15	0	0	0.0230654	0	0	0	0
Viruses dsDNA viruses, no RNA stage Caudovirales Siphoviridae Nonagvirus Escherichia virus JenK1 Enterobacteria phage JenK1	0.0183195	0	0.019157	0	0	0	0
Viruses dsDNA viruses, no RNA stage Caudovirales Siphoviridae Nonagvirus Escherichia virus JenP1 Enterobacteria phage JenP1	0	0	0.0105812	0	0	0	0
Viruses dsDNA viruses, no RNA stage Caudovirales Siphoviridae Nonagvirus Escherichia virus JenP2 Enterobacteria phage JenP2	0	0.0274296	0	0	0.0355206	0	0
Viruses dsDNA viruses, no RNA stage Caudovirales Siphoviridae Omegavirus Mycobacterium phage Omega	0.0532846	0.00367781	0.019374	0	0.0641394	0	0
Viruses dsDNA viruses, no RNA stage Caudovirales Siphoviridae Omegavirus Mycobacterium phage Thibault	0.08468	0	0.0117298	0	0.0800844	0.0345231	0
Viruses dsDNA viruses, no RNA stage Caudovirales Siphoviridae P23virus Thermus phage P2345	0	0	0.0368034	0	0	0	0
Viruses dsDNA viruses, no RNA stage Caudovirales Siphoviridae P23virus Thermus phage P7426	0	0.00482446	0	0	0.0280989	0.0317526	0
Viruses dsDNA viruses, no RNA stage Caudovirales Siphoviridae P70virus Listeria virus LP26 Listeria phage LP-026	0	0	0	0.295184	0	0	0
Viruses dsDNA viruses, no RNA stage Caudovirales Siphoviridae P70virus Listeria virus P70 Listeria phage P70	0.01473	0	0	0	0.0440367	0	0
Viruses dsDNA viruses, no RNA stage Caudovirales Siphoviridae Pg1virus Mycobacterium phage Gadjet	0	0	0.00961074	0	0	0	0
Viruses dsDNA viruses, no RNA stage Caudovirales Siphoviridae Phic31virus Streptomyces phage phiC31	0	0	0	0	0	0.041992	0
Viruses dsDNA viruses, no RNA stage Caudovirales Siphoviridae Phic31virus unclassified Phic3unalikevirus Streptomyces phage phiSASD1	0.0582696	0.0254371	0.0242838	0	0	0.0108696	0
Viruses dsDNA viruses, no RNA stage Caudovirales Siphoviridae Phicbkvirus Caulobacter virus Karma	0.0251116	0	0.0722665	0	0.0361504	0.0474613	0
Viruses dsDNA viruses, no RNA stage Caudovirales Siphoviridae Phicbkvirus Caulobacter virus Magneto	0.0269379	0.00851144	0.0467358	0	0.0432348	0.0387615	0
Viruses dsDNA viruses, no RNA stage Caudovirales Siphoviridae Phicbkvirus Caulobacter virus phiCbK	0	0.00430891	0.0425486	0	0.00693825	0.0753072	0
Viruses dsDNA viruses, no RNA stage Caudovirales Siphoviridae Phicbkvirus Caulobacter virus Rogue	0	0.0271168	0.0445594	0.252604	0	0.0593693	0
Viruses dsDNA viruses, no RNA stage Caudovirales Siphoviridae Phicbkvirus Caulobacter virus Swift	0.0317096	0.0140671	0.101848	0.450143	0.065542	0.130139	0
Viruses dsDNA viruses, no RNA stage Caudovirales Siphoviridae Phietavirus Staphylococcus phage 69	0	0.00809311	0	0	0	0	0
Viruses dsDNA viruses, no RNA stage Caudovirales Siphoviridae Phietavirus Staphylococcus phage CNPH82	0.00501598	0	0	0	0	0	0
Viruses dsDNA viruses, no RNA stage Caudovirales Siphoviridae Phietavirus Staphylococcus phage EW	0	0	0	0	0.0444715	0	0
Viruses dsDNA viruses, no RNA stage Caudovirales Siphoviridae Phietavirus Staphylococcus phage Ipla5	0.075383	0	0.0175699	0	0	0	0
Viruses dsDNA viruses, no RNA stage Caudovirales Siphoviridae Phietavirus Staphylococcus phage PH15	0	0.00351698	0	0	0	0	0
Viruses dsDNA viruses, no RNA stage Caudovirales Siphoviridae Phietavirus unclassified Phietalikevirus Staphylococcus phage B166	0	0.0108114	0	0	0.0347749	0	0
Viruses dsDNA viruses, no RNA stage Caudovirales Siphoviridae Phifelvirus Enterococcus phage phifl2 Enterococcus phage phiFL2A	0	0.0192054	0	0	0	0	0
Viruses dsDNA viruses, no RNA stage Caudovirales Siphoviridae Phifelvirus Enterococcus phage phifl3 Enterococcus phage phiFL3A	0.0367022	0.013996	0.00296418	0	0.0349995	0	0.0915305
Viruses dsDNA viruses, no RNA stage Caudovirales Siphoviridae Septima3virus Burkholderia virus KL1 Burkholderia phage KL1	0	0.0139417	0	0	0	0.0144636	0
Viruses dsDNA viruses, no RNA stage Caudovirales Siphoviridae Septima3virus Pseudomonas phage vB_Pae-Kakheti25	0	0.00442353	0	0	0	0	0
Viruses dsDNA viruses, no RNA stage Caudovirales Siphoviridae Septima3virus Pseudomonas phage vB_PaeS_SCH_Ab26	0	0	0.00223714	0	0	0	0
Viruses dsDNA viruses, no RNA stage Caudovirales Siphoviridae Septima3virus Pseudomonas virus 73 Pseudomonas phage 73	0.00168873	0.0148551	0.0429809	0	0.0112962	0.0332982	0
Viruses dsDNA viruses, no RNA stage Caudovirales Siphoviridae Seuratvirus Escherichia virus Cajan Escherichia phage CAjan	0.0720023	0.0478421	0.0907477	0	0	0.0418887	0
Viruses dsDNA viruses, no RNA stage Caudovirales Siphoviridae Seuratvirus Escherichia virus Seurat Escherichia phage Seurat	0.00857843	0.0405152	0.0865569	0	0.00891514	0.0559555	0
Viruses dsDNA viruses, no RNA stage Caudovirales Siphoviridae Sextaecvirus Staphylococcus virus Sextaec Staphylococcus phage 6ec	0	0.0232032	0	0	0	0	0
Viruses dsDNA viruses, no RNA stage Caudovirales Siphoviridae Sfi21dt1virus Streptococcus phage Sfi19	0	0.00433257	0.00704709	0	0	0	0
Viruses dsDNA viruses, no RNA stage Caudovirales Siphoviridae Sitaravirus Paenibacillus virus Diva Paenibacillus phage Diva	0	0	0.00911394	0	0	0	0
Viruses dsDNA viruses, no RNA stage Caudovirales Siphoviridae Sitaravirus Paenibacillus virus Hb10c2 Paenibacillus phage HB10c2	0	0.0071595	0	0	0	0	0
Viruses dsDNA viruses, no RNA stage Caudovirales Siphoviridae Sitaravirus Paenibacillus virus Rani Paenibacillus phage Rani	0	0.0195944	0	0	0	0	0
Viruses dsDNA viruses, no RNA stage Caudovirales Siphoviridae Sitaravirus Paenibacillus virus Sitara Paenibacillus phage Sitara	0.00144864	0	0.0339149	0	0	0	0
Viruses dsDNA viruses, no RNA stage Caudovirales Siphoviridae Slashvirus Bacillus virus Slash Bacillus phage Slash	0	0.0114582	0.0209237	0	0	0	0
Viruses dsDNA viruses, no RNA stage Caudovirales Siphoviridae Slashvirus Bacillus virus Stahl Bacillus phage Stahl	0	0.0245536	0.0604742	0	0.0640499	0	0
Viruses dsDNA viruses, no RNA stage Caudovirales Siphoviridae Slashvirus Bacillus virus Staley Bacillus phage Staley	0	0	0.026133	0.1397	0.0444385	0	0
Viruses dsDNA viruses, no RNA stage Caudovirales Siphoviridae Slashvirus Bacillus virus Stills Bacillus phage Stills	0	0.0089948	0	0	0	0	0
Viruses dsDNA viruses, no RNA stage Caudovirales Siphoviridae Spbetavirus Bacillus virus SPbeta	0.0653405	0.353925	0.447433	0.212195	0.219976	0.521559	0
Viruses dsDNA viruses, no RNA stage Caudovirales Siphoviridae Spbetavirus unclassified Spbetalikevirus Staphylococcus phage SPbeta-like	0.162988	0.0355455	0.156596	0	0.139852	0.153106	0.124744
Viruses dsDNA viruses, no RNA stage Caudovirales Siphoviridae Ssp2virus Vibrio virus MAR10 Vibrio phage vB_VpaS_MAR10	0.0365502	0.0317375	0.0682696	0	0	0.331397	0
Viruses dsDNA viruses, no RNA stage Caudovirales Siphoviridae T5virus Escherichia phage Eps7	0	0	0.00132649	0	0	0	0
Viruses dsDNA viruses, no RNA stage Caudovirales Siphoviridae T5virus Escherichia phage T5	0.0193596	0	0.0145436	0	0	0	0
Viruses dsDNA viruses, no RNA stage Caudovirales Siphoviridae T5virus Salmonella phage Spc35	0	0	0	0	0.0326152	0.0286839	0
Viruses dsDNA viruses, no RNA stage Caudovirales Siphoviridae T5virus unclassified T5likevirus Vibrio phage phi 3	0	0	0.0092688	0	0	0	0
Viruses dsDNA viruses, no RNA stage Caudovirales Siphoviridae T5virus unclassified T5likevirus Vibrio phage pVp-1	0	0.0054279	0.0125808	0	0	0	0
Viruses dsDNA viruses, no RNA stage Caudovirales Siphoviridae Tm4virus Mycobacterium phage Angelica	0	0.00964042	0	0	0	0	0
Viruses dsDNA viruses, no RNA stage Caudovirales Siphoviridae Tm4virus Mycobacterium phage fionn	0.0153834	0	0	0	0	0	0
Viruses dsDNA viruses, no RNA stage Caudovirales Siphoviridae Tp21virus Bacillus virus BMBtp2	0.023057	0	0	0	0	0	0
Viruses dsDNA viruses, no RNA stage Caudovirales Siphoviridae Triavirus Staphylococcus phage Ipla35	1.29072	0.0207084	0	0	0	0	0
Viruses dsDNA viruses, no RNA stage Caudovirales Siphoviridae Triavirus Staphylococcus phage Slt	0	0.00612674	0	0	0	0	0
Viruses dsDNA viruses, no RNA stage Caudovirales Siphoviridae Tunavirinae Rogue1virus Escherichia virus AHP42 Escherichia phage vB_EcoS_AHP42	0	0	0.00559593	0	0	0	0
Viruses dsDNA viruses, no RNA stage Caudovirales Siphoviridae Tunavirinae Rtpvirus Escherichia virus Rtp	0.105947	0.00613555	0	0	0	1.7437	0
Viruses dsDNA viruses, no RNA stage Caudovirales Siphoviridae Tunavirinae T1virus Cronobacter virus ESP29491	0	0	0	0	0.00954856	0	0
Viruses dsDNA viruses, no RNA stage Caudovirales Siphoviridae Tunavirinae T1virus Escherichia phage EB49	0.0649475	0.117715	0.0710163	0	0.0132	0	0
Viruses dsDNA viruses, no RNA stage Caudovirales Siphoviridae Tunavirinae T1virus Escherichia phage Jk06	0	0	0.0124525	0	0	0	0
Viruses dsDNA viruses, no RNA stage Caudovirales Siphoviridae Tunavirinae T1virus unclassified Tunalikevirus Enterobacteria phage vB_EcoS_ACG-M12	1.1366	0.00383671	0	0	0	0.00785442	0
Viruses dsDNA viruses, no RNA stage Caudovirales Siphoviridae Tunavirinae Tlsvirus Escherichia virus TLS	0.517329	0.00407431	0	0	0	0	0
Viruses dsDNA viruses, no RNA stage Caudovirales Siphoviridae unclassified Siphoviridae	1.04391	1.4572	0.61728	4.70583	1.07386	3.25978	0
Viruses dsDNA viruses, no RNA stage Caudovirales Siphoviridae unclassified Siphoviridae Achromobacter phage 83-24	0	0	0.00782911	0	0.0587183	0	0
Viruses dsDNA viruses, no RNA stage Caudovirales Siphoviridae unclassified Siphoviridae Achromobacter phage JWF	0	0.0301865	0	0	0	0	0
Viruses dsDNA viruses, no RNA stage Caudovirales Siphoviridae unclassified Siphoviridae Achromobacter phage JWX	0	0.0160791	0	0	0	0	0
Viruses dsDNA viruses, no RNA stage Caudovirales Siphoviridae unclassified Siphoviridae Achromobacter phage phiAxp-1	0	0.00679805	0.028285	0	0	0	0
Viruses dsDNA viruses, no RNA stage Caudovirales Siphoviridae unclassified Siphoviridae Achromobacter phage phiAxp-2	0.0312151	0.0291109	0.0641091	0	0	0	0
Viruses dsDNA viruses, no RNA stage Caudovirales Siphoviridae unclassified Siphoviridae Acinetobacter phage IME_AB3	0.0267313	0.0973775	0.160892	0	0.0377917	0.0264472	0
Viruses dsDNA viruses, no RNA stage Caudovirales Siphoviridae unclassified Siphoviridae Acinetobacter phage vB_AbaS_TRS1	0	0.0159322	0.0695325	0	0	1.86559	0
Viruses dsDNA viruses, no RNA stage Caudovirales Siphoviridae unclassified Siphoviridae Actinoplanes phage phiAsp2	0	0.0210518	0.0090847	0	0	0.0259949	0
Viruses dsDNA viruses, no RNA stage Caudovirales Siphoviridae unclassified Siphoviridae Arthrobacter phage Mudcat	0	0.00603945	0	0	0	0	0
Viruses dsDNA viruses, no RNA stage Caudovirales Siphoviridae unclassified Siphoviridae Arthrobacter phage Muttli Arthrobacter phage Decurro	0	0	0.00921176	0	0.113743	0	0
Viruses dsDNA viruses, no RNA stage Caudovirales Siphoviridae unclassified Siphoviridae Arthrobacter phage vB_ArS-ArV2	0.0238946	0.00922147	0.0554259	0	0.0257507	0.0536121	0
Viruses dsDNA viruses, no RNA stage Caudovirales Siphoviridae unclassified Siphoviridae Azospirillum phage Cd	0.245392	0.090541	0.354302	0	0.178744	0.206759	0.185547
Viruses dsDNA viruses, no RNA stage Caudovirales Siphoviridae unclassified Siphoviridae Bacillus phage BCJA1c	0.0191656	0	0.0420545	0	0	0	0
Viruses dsDNA viruses, no RNA stage Caudovirales Siphoviridae unclassified Siphoviridae Bacillus phage BtCS33	0	0.00618445	0	0	0	0.0556259	0
Viruses dsDNA viruses, no RNA stage Caudovirales Siphoviridae unclassified Siphoviridae Bacillus phage Fah	0	0	0.0115575	0	0	0	0
Viruses dsDNA viruses, no RNA stage Caudovirales Siphoviridae unclassified Siphoviridae Bacillus phage PBC1	0	0	0.0357816	0	0	0	0
Viruses dsDNA viruses, no RNA stage Caudovirales Siphoviridae unclassified Siphoviridae Bacillus phage PfEFR-5	0	0	0	0.0754518	0	0.0519104	0
Viruses dsDNA viruses, no RNA stage Caudovirales Siphoviridae unclassified Siphoviridae Bacillus phage phi4B1	0	0.00887716	0	0	0	0	0
Viruses dsDNA viruses, no RNA stage Caudovirales Siphoviridae unclassified Siphoviridae Bacillus phage phi4J1	0	0.0314001	0.0698106	0	0.0512703	0.120128	0
Viruses dsDNA viruses, no RNA stage Caudovirales Siphoviridae unclassified Siphoviridae Bacillus phage phIS3501	0	0.00678487	0	0	0	0	0
Viruses dsDNA viruses, no RNA stage Caudovirales Siphoviridae unclassified Siphoviridae Bacillus phage PM1	0	0	0	0	0.0213912	0	0
Viruses dsDNA viruses, no RNA stage Caudovirales Siphoviridae unclassified Siphoviridae Bacillus phage TP21-L	0	0.00583499	0.0139644	0	0	0	0
Viruses dsDNA viruses, no RNA stage Caudovirales Siphoviridae unclassified Siphoviridae Bacillus phage vB_BanS-Tsamsa	0.0112638	0.0540634	0.134755	0	0.0778233	0.0418989	0
Viruses dsDNA viruses, no RNA stage Caudovirales Siphoviridae unclassified Siphoviridae Bacillus phage vB_BhaS-171	0	0	0.0153592	0	0	0	0
Viruses dsDNA viruses, no RNA stage Caudovirales Siphoviridae unclassified Siphoviridae Bacillus phage vB_BtS_BMBtp3	0.137637	0.0507491	0.0270092	0	0.0771792	0	0
Viruses dsDNA viruses, no RNA stage Caudovirales Siphoviridae unclassified Siphoviridae Bacteriophage Lily	0	0.0045042	0.0291311	0	0	0	0.270297
Viruses dsDNA viruses, no RNA stage Caudovirales Siphoviridae unclassified Siphoviridae Bacteroides phage B124-14	0	0.0308844	0.0445325	0	0.0239438	0	0
Viruses dsDNA viruses, no RNA stage Caudovirales Siphoviridae unclassified Siphoviridae Brevibacillus phage Jenst	0.227249	0.909976	0.34367	0.328348	0.173959	0.601345	0
Viruses dsDNA viruses, no RNA stage Caudovirales Siphoviridae unclassified Siphoviridae Brevibacillus phage Sundance	0	0	0.0426043	0.191744	0	0.0736676	0
Viruses dsDNA viruses, no RNA stage Caudovirales Siphoviridae unclassified Siphoviridae Brochothrix phage BL3	0	0	0.00709111	0	0	0.00641562	0
Viruses dsDNA viruses, no RNA stage Caudovirales Siphoviridae unclassified Siphoviridae Brochothrix phage NF5	0	0.00388999	0	0.162723	0	0	0
Viruses dsDNA viruses, no RNA stage Caudovirales Siphoviridae unclassified Siphoviridae Burkholderia phage AH2	0.0396507	0.050499	0.068975	0.688583	0.0247205	0.015542	0
Viruses dsDNA viruses, no RNA stage Caudovirales Siphoviridae unclassified Siphoviridae Burkholderia phage Bcep176	0.0306192	0.0177967	0.0421606	0	0.116761	0	0
Viruses dsDNA viruses, no RNA stage Caudovirales Siphoviridae unclassified Siphoviridae Burkholderia phage BcepGomr	0	0.0197232	0	0	0.0353111	0	0
Viruses dsDNA viruses, no RNA stage Caudovirales Siphoviridae unclassified Siphoviridae Burkholderia phage BcepNazgul	0	0	0.0893608	0	0.0201863	0.0725453	0
Viruses dsDNA viruses, no RNA stage Caudovirales Siphoviridae unclassified Siphoviridae Caulobacter phage CcrColossus	0.0426253	0.102237	0.318394	0.38157	0.125342	0.153424	0
Viruses dsDNA viruses, no RNA stage Caudovirales Siphoviridae unclassified Siphoviridae Cellulophaga phage phi10:1	0.664901	0.297299	0.253458	0	6.43645	0.0234996	0
Viruses dsDNA viruses, no RNA stage Caudovirales Siphoviridae unclassified Siphoviridae Cellulophaga phage phi19:1	0.0513695	0.157032	0.0095572	0	0.927899	0.00826449	0
Viruses dsDNA viruses, no RNA stage Caudovirales Siphoviridae unclassified Siphoviridae Cellulophaga phage phi39:1	0.00317482	0.381449	0.0130077	0.1419	1.21263	0.185984	0
Viruses dsDNA viruses, no RNA stage Caudovirales Siphoviridae unclassified Siphoviridae Cellulophaga phage phi46:1	0.0214428	0.1089	0.0418896	0	0.0401534	0	0
Viruses dsDNA viruses, no RNA stage Caudovirales Siphoviridae unclassified Siphoviridae Clavibacter phage CN1A	0.265967	0	0	0.189011	0.0508577	0	0
Viruses dsDNA viruses, no RNA stage Caudovirales Siphoviridae unclassified Siphoviridae Clostridium phage phi3626	0	0	0.0331234	4.77043	0	0	0
Viruses dsDNA viruses, no RNA stage Caudovirales Siphoviridae unclassified Siphoviridae Clostridium phage phiCP34O	0	0	0.00255783	0	0	0	0
Viruses dsDNA viruses, no RNA stage Caudovirales Siphoviridae unclassified Siphoviridae Clostridium phage phiCP39-O	0	0.00424363	0	0	0	0	0
Viruses dsDNA viruses, no RNA stage Caudovirales Siphoviridae unclassified Siphoviridae Clostridium phage phiCTP1	0	0.0311567	0.0980347	0	0.144553	0.0539702	0
Viruses dsDNA viruses, no RNA stage Caudovirales Siphoviridae unclassified Siphoviridae Clostridium phage PhiS63	0	0.0127427	0	0	0	0	0
Viruses dsDNA viruses, no RNA stage Caudovirales Siphoviridae unclassified Siphoviridae Clostridium phage phiSM101	0.00865294	0.0116065	0	0	0	0	0
Viruses dsDNA viruses, no RNA stage Caudovirales Siphoviridae unclassified Siphoviridae Clostridium phage vB_CpeS-CP51	0	0	0	0	0.020565	0.0912235	0
Viruses dsDNA viruses, no RNA stage Caudovirales Siphoviridae unclassified Siphoviridae Colwellia phage 9A	0.0327225	0.0395982	0.0682064	0	0.0683597	0	0
Viruses dsDNA viruses, no RNA stage Caudovirales Siphoviridae unclassified Siphoviridae Croceibacter phage P2559S	0.0105266	0.0335626	0.0685325	0	0.138139	0.0245157	0.238344
Viruses dsDNA viruses, no RNA stage Caudovirales Siphoviridae unclassified Siphoviridae Croceibacter phage P2559Y	0	0.148092	0.117212	0	0	0	0
Viruses dsDNA viruses, no RNA stage Caudovirales Siphoviridae unclassified Siphoviridae Cronobacter phage ENT39118	0.0664012	0.0147135	0.0345328	0.134624	0.0424874	0.0200578	0
Viruses dsDNA viruses, no RNA stage Caudovirales Siphoviridae unclassified Siphoviridae Cronobacter phage phiES15	0	0	0.021963	0	0.00668716	0	0
Viruses dsDNA viruses, no RNA stage Caudovirales Siphoviridae unclassified Siphoviridae Cyanophage PSS2	0.0189909	0.0228261	0.0188782	0	0.0814391	0.0265367	0
Viruses dsDNA viruses, no RNA stage Caudovirales Siphoviridae unclassified Siphoviridae Enterobacter phage Enc34	0	0	0.0220843	0	0	0	0
Viruses dsDNA viruses, no RNA stage Caudovirales Siphoviridae unclassified Siphoviridae Enterobacter phage phiEap-2	0	0.00920179	0	0	0	0	0
Viruses dsDNA viruses, no RNA stage Caudovirales Siphoviridae unclassified Siphoviridae Enterobacteria phage ES18	0	0	0.014113	0	0	0	0
Viruses dsDNA viruses, no RNA stage Caudovirales Siphoviridae unclassified Siphoviridae Enterobacteria phage HK106	0	0	0	0	0	0	0.0863031
Viruses dsDNA viruses, no RNA stage Caudovirales Siphoviridae unclassified Siphoviridae Enterobacteria phage HK542	0	0	0.0113546	0	0	0	0
Viruses dsDNA viruses, no RNA stage Caudovirales Siphoviridae unclassified Siphoviridae Enterococcus phage EfaCPT1	0	0	0.0114123	0	0	0	0
Viruses dsDNA viruses, no RNA stage Caudovirales Siphoviridae unclassified Siphoviridae Enterococcus phage EFC-1	0	0.0137885	0.0152531	0	0	0	0
Viruses dsDNA viruses, no RNA stage Caudovirales Siphoviridae unclassified Siphoviridae Enterococcus phage IME-EFm1	0	0	0	0	0.0110977	0	0
Viruses dsDNA viruses, no RNA stage Caudovirales Siphoviridae unclassified Siphoviridae Enterococcus phage IME-EFm5	0	0.0055704	0	0	0.0378471	0	0
Viruses dsDNA viruses, no RNA stage Caudovirales Siphoviridae unclassified Siphoviridae Enterococcus phage phiFL4A	0	0.00318931	0.05822	0	0	0	0.00978185
Viruses dsDNA viruses, no RNA stage Caudovirales Siphoviridae unclassified Siphoviridae Erwinia phage PhiEaH1	0	0.0091676	0.00976887	0	0.00795714	0	0
Viruses dsDNA viruses, no RNA stage Caudovirales Siphoviridae unclassified Siphoviridae Escherichia phage slur01	0	0.0245307	0.0290689	0	0.00771109	0.00809374	0
Viruses dsDNA viruses, no RNA stage Caudovirales Siphoviridae unclassified Siphoviridae Flavobacterium phage 11b	0	1.35776	0.31693	0	3.61373	0.0555331	0
Viruses dsDNA viruses, no RNA stage Caudovirales Siphoviridae unclassified Siphoviridae Geobacillus phage GBK2	0.0858273	0.0515753	0.0588677	0.236153	0.0179793	0.0255987	0
Viruses dsDNA viruses, no RNA stage Caudovirales Siphoviridae unclassified Siphoviridae Geobacillus virus E3	0.0267592	0.113873	0.273824	0	0.26664	0.308387	0.00890813
Viruses dsDNA viruses, no RNA stage Caudovirales Siphoviridae unclassified Siphoviridae Gordonia phage Bantam	0	0.00478768	0.0261766	0	0.0473334	0	0
Viruses dsDNA viruses, no RNA stage Caudovirales Siphoviridae unclassified Siphoviridae Gordonia phage BaxterFox	0.0260025	0	0	0.22639	0	0.0279486	0
Viruses dsDNA viruses, no RNA stage Caudovirales Siphoviridae unclassified Siphoviridae Gordonia phage BetterKatz	0.0132712	0.0127699	0.319226	0	0	0.0375402	0
Viruses dsDNA viruses, no RNA stage Caudovirales Siphoviridae unclassified Siphoviridae Gordonia phage Blueberry	0.0344087	0	0	0	0	0	0
Viruses dsDNA viruses, no RNA stage Caudovirales Siphoviridae unclassified Siphoviridae Gordonia phage Bowser	0.0922784	0.0218211	0.190041	0.247567	0.0943963	0.0546346	0.311737
Viruses dsDNA viruses, no RNA stage Caudovirales Siphoviridae unclassified Siphoviridae Gordonia phage BritBrat	0	0	0.0147466	0	0.0404967	0	0
Viruses dsDNA viruses, no RNA stage Caudovirales Siphoviridae unclassified Siphoviridae Gordonia phage Cucurbita	0	0	0.0338662	0	0	0	0
Viruses dsDNA viruses, no RNA stage Caudovirales Siphoviridae unclassified Siphoviridae Gordonia phage Eyre	0.0108541	0	0.0157156	0.678456	0.0761314	0	0
Viruses dsDNA viruses, no RNA stage Caudovirales Siphoviridae unclassified Siphoviridae Gordonia phage GAL1	0	0.00234703	0	0	0	0	0
Viruses dsDNA viruses, no RNA stage Caudovirales Siphoviridae unclassified Siphoviridae Gordonia phage Ghobes	0.0373595	0.0167493	0.0539693	0	0.170857	0.0713522	1.6181
Viruses dsDNA viruses, no RNA stage Caudovirales Siphoviridae unclassified Siphoviridae Gordonia phage GMA1	0.0792634	0.142337	0.209372	0	0	0	0
Viruses dsDNA viruses, no RNA stage Caudovirales Siphoviridae unclassified Siphoviridae Gordonia phage GMA4	0	0.00856426	0.0265897	0	0	0	0
Viruses dsDNA viruses, no RNA stage Caudovirales Siphoviridae unclassified Siphoviridae Gordonia phage GMA6	0	0	0.0845165	0	0.0173614	0	0
Viruses dsDNA viruses, no RNA stage Caudovirales Siphoviridae unclassified Siphoviridae Gordonia phage Gsput1	0	0	0.00497376	0	0	0	0
Viruses dsDNA viruses, no RNA stage Caudovirales Siphoviridae unclassified Siphoviridae Gordonia phage GTE2	0	0.00860661	0	0	0	0	0
Viruses dsDNA viruses, no RNA stage Caudovirales Siphoviridae unclassified Siphoviridae Gordonia phage GTE5	0	0.00637174	0.00345441	0	0	0	0
Viruses dsDNA viruses, no RNA stage Caudovirales Siphoviridae unclassified Siphoviridae Gordonia phage Guacamole	0.0367769	0.00893543	0	0	0.00596578	0.00169825	0
Viruses dsDNA viruses, no RNA stage Caudovirales Siphoviridae unclassified Siphoviridae Gordonia phage Hedwig	0.00451067	0.0208321	0	0	0.00602533	0	0
Viruses dsDNA viruses, no RNA stage Caudovirales Siphoviridae unclassified Siphoviridae Gordonia phage Hotorobo	0	0	0.0231496	0	0	0	0
Viruses dsDNA viruses, no RNA stage Caudovirales Siphoviridae unclassified Siphoviridae Gordonia phage Jumbo	0	0.00228078	0	0	0	0	0
Viruses dsDNA viruses, no RNA stage Caudovirales Siphoviridae unclassified Siphoviridae Gordonia phage Kita	0.267609	0	0.00639722	0	0	0	0
Viruses dsDNA viruses, no RNA stage Caudovirales Siphoviridae unclassified Siphoviridae Gordonia phage Kvothe	0	0	0	0	0.0380406	0	0
Viruses dsDNA viruses, no RNA stage Caudovirales Siphoviridae unclassified Siphoviridae Gordonia phage Lucky10	0.669484	0.00839419	0.0176399	0	0	0	0
Viruses dsDNA viruses, no RNA stage Caudovirales Siphoviridae unclassified Siphoviridae Gordonia phage Nyceirae	0	0.0210564	0.0169281	0	0.0315949	0	0
Viruses dsDNA viruses, no RNA stage Caudovirales Siphoviridae unclassified Siphoviridae Gordonia phage Nymphadora	0	0	0.0364605	0	0	0.0450406	0
Viruses dsDNA viruses, no RNA stage Caudovirales Siphoviridae unclassified Siphoviridae Gordonia phage Obliviate	0.00933267	0.00180635	0	0	0	0	0
Viruses dsDNA viruses, no RNA stage Caudovirales Siphoviridae unclassified Siphoviridae Gordonia phage OneUp	0.034975	0	0.0154239	0	0.0371429	0	0
Viruses dsDNA viruses, no RNA stage Caudovirales Siphoviridae unclassified Siphoviridae Gordonia phage Orchid	0	0	0	0	0.0125268	0	0
Viruses dsDNA viruses, no RNA stage Caudovirales Siphoviridae unclassified Siphoviridae Gordonia phage Phinally	0	0.00721072	0	0	0	0	0
Viruses dsDNA viruses, no RNA stage Caudovirales Siphoviridae unclassified Siphoviridae Gordonia phage Schwabeltier	0	0	0.0352691	0	0.070613	0.0104614	0
Viruses dsDNA viruses, no RNA stage Caudovirales Siphoviridae unclassified Siphoviridae Gordonia phage SoilAssassin	0	0	0.0355073	0.249231	0.0205802	0	0
Viruses dsDNA viruses, no RNA stage Caudovirales Siphoviridae unclassified Siphoviridae Gordonia phage Splinter	0	0.0450319	0	0	0	0.0149922	0
Viruses dsDNA viruses, no RNA stage Caudovirales Siphoviridae unclassified Siphoviridae Gordonia phage Terapin	0	0	0	0	0	0.0183452	0
Viruses dsDNA viruses, no RNA stage Caudovirales Siphoviridae unclassified Siphoviridae Gordonia phage Twister6	0	0.013668	0.0112364	0	0	0	0
Viruses dsDNA viruses, no RNA stage Caudovirales Siphoviridae unclassified Siphoviridae Gordonia phage UmaThurman	0	0.00376668	0	0	0	0	0
Viruses dsDNA viruses, no RNA stage Caudovirales Siphoviridae unclassified Siphoviridae Gordonia phage Wizard	0	0	0.00777777	0	0.0281683	0	0
Viruses dsDNA viruses, no RNA stage Caudovirales Siphoviridae unclassified Siphoviridae Gordonia phage Woes	0.00307449	0	0	0	0	0	0
Viruses dsDNA viruses, no RNA stage Caudovirales Siphoviridae unclassified Siphoviridae Gordonia phage Yvonnetastic	0.0362727	0	0.0159324	0.240559	0	0	0
Viruses dsDNA viruses, no RNA stage Caudovirales Siphoviridae unclassified Siphoviridae Helicobacter phage phiHP33	0	0.0123492	0.0622231	0	0	0	0
Viruses dsDNA viruses, no RNA stage Caudovirales Siphoviridae unclassified Siphoviridae Idiomarinaceae phage Phi1M2-2	0.0981623	0.035932	0.0489325	0	0.0300694	0.0335342	0
Viruses dsDNA viruses, no RNA stage Caudovirales Siphoviridae unclassified Siphoviridae Klebsiella phage phiKO2	0.0180451	0.00659261	0.00242275	0	0	0.271228	0
Viruses dsDNA viruses, no RNA stage Caudovirales Siphoviridae unclassified Siphoviridae Klebsiella phage PKP126	0	0	0.00798353	0	0	0	0
Viruses dsDNA viruses, no RNA stage Caudovirales Siphoviridae unclassified Siphoviridae Lactobacillus phage CL1	0	0.00625511	0	0	0	0	0
Viruses dsDNA viruses, no RNA stage Caudovirales Siphoviridae unclassified Siphoviridae Lactobacillus phage Lc-Nu Lactobacillus phage phiAT3	0.0280052	0.00149137	0.00924196	0	0	0.0419818	0
Viruses dsDNA viruses, no RNA stage Caudovirales Siphoviridae unclassified Siphoviridae Lactobacillus phage Ld3	0	0	0.13356	0	0	0.0188246	0
Viruses dsDNA viruses, no RNA stage Caudovirales Siphoviridae unclassified Siphoviridae Lactobacillus phage Ldl1	0	0.00650339	0	0	0	0	0
Viruses dsDNA viruses, no RNA stage Caudovirales Siphoviridae unclassified Siphoviridae Lactobacillus phage LF1	0.0271725	0	0.00097875	0	0	0.054592	0.0832968
Viruses dsDNA viruses, no RNA stage Caudovirales Siphoviridae unclassified Siphoviridae Lactobacillus phage Lrm1	0.0226425	0.0112766	0	0.577895	0	0	0
Viruses dsDNA viruses, no RNA stage Caudovirales Siphoviridae unclassified Siphoviridae Lactobacillus phage phiJB	0	0	0.00420857	0	0	0	0
Viruses dsDNA viruses, no RNA stage Caudovirales Siphoviridae unclassified Siphoviridae Lactobacillus phage phiLdb	0	0.00643861	0.00632657	0	0	0	0
Viruses dsDNA viruses, no RNA stage Caudovirales Siphoviridae unclassified Siphoviridae Lactobacillus phage phiPYB5	0.0245514	0	0	0	0	0	0
Viruses dsDNA viruses, no RNA stage Caudovirales Siphoviridae unclassified Siphoviridae Lactobacillus phage PLE2	0	0.00354531	0.0492768	0	0	0	0
Viruses dsDNA viruses, no RNA stage Caudovirales Siphoviridae unclassified Siphoviridae Lactobacillus phage PLE3	0	0	0.0120422	0	0.00971552	0	0
Viruses dsDNA viruses, no RNA stage Caudovirales Siphoviridae unclassified Siphoviridae Lactococcus phage 340	0	0.0254318	0.0408837	0	0	0	0
Viruses dsDNA viruses, no RNA stage Caudovirales Siphoviridae unclassified Siphoviridae Lactococcus phage 936 sensu lato Lactococcus phage Q54	0	0.0429013	0.0858755	0	0.0996066	0.0964385	0
Viruses dsDNA viruses, no RNA stage Caudovirales Siphoviridae unclassified Siphoviridae Lactococcus phage 949	0	0.0149765	0.0208527	0	0	0.0147582	0
Viruses dsDNA viruses, no RNA stage Caudovirales Siphoviridae unclassified Siphoviridae Lactococcus phage bIL285	0	0.00343957	0	0	0	0	0
Viruses dsDNA viruses, no RNA stage Caudovirales Siphoviridae unclassified Siphoviridae Lactococcus phage bIL309	0	0	0	0	0	0.00228578	0
Viruses dsDNA viruses, no RNA stage Caudovirales Siphoviridae unclassified Siphoviridae Lactococcus phage bIL311	0	0	0.0087052	0	0	0	0
Viruses dsDNA viruses, no RNA stage Caudovirales Siphoviridae unclassified Siphoviridae Lactococcus phage bIL312	0.00263218	0.0233922	0.172144	0	0.0268021	0.0887818	0
Viruses dsDNA viruses, no RNA stage Caudovirales Siphoviridae unclassified Siphoviridae Lactococcus phage jm3	0	0	0.00851576	0	0	0	0
Viruses dsDNA viruses, no RNA stage Caudovirales Siphoviridae unclassified Siphoviridae Lactococcus phage P087	0.0208575	0.0350254	0.155286	0	0.0309541	0.061167	0
Viruses dsDNA viruses, no RNA stage Caudovirales Siphoviridae unclassified Siphoviridae Lactococcus phage P162	0	0	0.0131143	0	0	0	0
Viruses dsDNA viruses, no RNA stage Caudovirales Siphoviridae unclassified Siphoviridae Lactococcus phage P335 sensu lato	0	0	0	0	0	0.00123845	0
Viruses dsDNA viruses, no RNA stage Caudovirales Siphoviridae unclassified Siphoviridae Lactococcus phage phiL47	0	0	0.00849157	0	0	0	0
Viruses dsDNA viruses, no RNA stage Caudovirales Siphoviridae unclassified Siphoviridae Lactococcus phage TP901-1	0	0	0.0267786	0	0	0	0
Viruses dsDNA viruses, no RNA stage Caudovirales Siphoviridae unclassified Siphoviridae Lactococcus phage Tuc2009	0	0	0	0	0.0210138	0	0
Viruses dsDNA viruses, no RNA stage Caudovirales Siphoviridae unclassified Siphoviridae Lactococcus phage ul36	0	0.00325674	0.00597443	0	0	0	0
Viruses dsDNA viruses, no RNA stage Caudovirales Siphoviridae unclassified Siphoviridae Lactococcus phage WRP3	0	0	0	0	0.0179731	0	0
Viruses dsDNA viruses, no RNA stage Caudovirales Siphoviridae unclassified Siphoviridae Listeria phage B025	0	0	0	0	0.0299294	0	0
Viruses dsDNA viruses, no RNA stage Caudovirales Siphoviridae unclassified Siphoviridae Listeria phage B054	0	0.019958	0.00986582	0	0	0	0
Viruses dsDNA viruses, no RNA stage Caudovirales Siphoviridae unclassified Siphoviridae Listeria phage LP-101	0	0	0	0	0.0474329	0	0
Viruses dsDNA viruses, no RNA stage Caudovirales Siphoviridae unclassified Siphoviridae Listeria phage vB_LmoS_188	0	0.00675795	0	0	0	0	0
Viruses dsDNA viruses, no RNA stage Caudovirales Siphoviridae unclassified Siphoviridae Listonella phage phiHSIC	1.02979	0.0434513	0.042527	0	0.020791	0	0
Viruses dsDNA viruses, no RNA stage Caudovirales Siphoviridae unclassified Siphoviridae Methanothermobacter phage psiM100	0	0	0.0265734	0	0.0602158	0.0336652	0
Viruses dsDNA viruses, no RNA stage Caudovirales Siphoviridae unclassified Siphoviridae Microbacterium phage Min1	0.126912	0.0487455	0.160097	0	0.359039	0.190057	1.66127
Viruses dsDNA viruses, no RNA stage Caudovirales Siphoviridae unclassified Siphoviridae Mycobacterium phage 32HC	0	0	0.00293545	0	0.00976279	0	0
Viruses dsDNA viruses, no RNA stage Caudovirales Siphoviridae unclassified Siphoviridae Mycobacterium phage 40AC	0.0256942	0	0	0	0.0303457	0	0
Viruses dsDNA viruses, no RNA stage Caudovirales Siphoviridae unclassified Siphoviridae Mycobacterium phage Adler	0.119675	0.0255354	0.195224	0	0.112759	0.182716	0
Viruses dsDNA viruses, no RNA stage Caudovirales Siphoviridae unclassified Siphoviridae Mycobacterium phage Adzzy	0	0	0.0301947	0	0	0	0
Viruses dsDNA viruses, no RNA stage Caudovirales Siphoviridae unclassified Siphoviridae Mycobacterium phage Akoma	0	0.00492327	0	0	0	0	0
Viruses dsDNA viruses, no RNA stage Caudovirales Siphoviridae unclassified Siphoviridae Mycobacterium phage AnnaL29	0	0	0	0	0	0.0167289	0
Viruses dsDNA viruses, no RNA stage Caudovirales Siphoviridae unclassified Siphoviridae Mycobacterium phage Archie	0	0.00271045	0	0	0	0	0
Viruses dsDNA viruses, no RNA stage Caudovirales Siphoviridae unclassified Siphoviridae Mycobacterium phage Bactobuster	0	0	0.00747081	0	0	0.0448609	0
Viruses dsDNA viruses, no RNA stage Caudovirales Siphoviridae unclassified Siphoviridae Mycobacterium phage Bipolar	0	0	0.0106447	0	0	0	0
Viruses dsDNA viruses, no RNA stage Caudovirales Siphoviridae unclassified Siphoviridae Mycobacterium phage Bipper	0.267674	0.0107758	0	0.512711	0	0	0
Viruses dsDNA viruses, no RNA stage Caudovirales Siphoviridae unclassified Siphoviridae Mycobacterium phage Butters	0	0.00204865	0	0	0	0	0
Viruses dsDNA viruses, no RNA stage Caudovirales Siphoviridae unclassified Siphoviridae Mycobacterium phage BuzzLyseyear	0	0.0124606	0.0141247	0	0	0	0
Viruses dsDNA viruses, no RNA stage Caudovirales Siphoviridae unclassified Siphoviridae Mycobacterium phage Cambiare	0	0.00828373	0	0	0	0	0
Viruses dsDNA viruses, no RNA stage Caudovirales Siphoviridae unclassified Siphoviridae Mycobacterium phage Catalina	0	0	0.0213502	0	0	0	0
Viruses dsDNA viruses, no RNA stage Caudovirales Siphoviridae unclassified Siphoviridae Mycobacterium phage Donovan	0.0015986	0	0	0	0	0	0
Viruses dsDNA viruses, no RNA stage Caudovirales Siphoviridae unclassified Siphoviridae Mycobacterium phage Dori	0.0327644	0	0	0.541507	0	0	0
Viruses dsDNA viruses, no RNA stage Caudovirales Siphoviridae unclassified Siphoviridae Mycobacterium phage DS6A	0	0	0	0	0	0.0163831	0
Viruses dsDNA viruses, no RNA stage Caudovirales Siphoviridae unclassified Siphoviridae Mycobacterium phage Echild	0	0	0.00545882	0	0	0	0
Viruses dsDNA viruses, no RNA stage Caudovirales Siphoviridae unclassified Siphoviridae Mycobacterium phage Enkosi	0	0.00557085	0.175381	0	0.0309652	0.0653187	0
Viruses dsDNA viruses, no RNA stage Caudovirales Siphoviridae unclassified Siphoviridae Mycobacterium phage Equemioh13	0	0	0.0170516	0	0	0	0
Viruses dsDNA viruses, no RNA stage Caudovirales Siphoviridae unclassified Siphoviridae Mycobacterium phage Estave1	0	0	0	0	0	0.0319889	0
Viruses dsDNA viruses, no RNA stage Caudovirales Siphoviridae unclassified Siphoviridae Mycobacterium phage Florinda	0	0	0.00783146	0	0	0	0
Viruses dsDNA viruses, no RNA stage Caudovirales Siphoviridae unclassified Siphoviridae Mycobacterium phage Gaia	0.0098731	0.0258232	0.0270429	0	0.0182866	0.044969	0
Viruses dsDNA viruses, no RNA stage Caudovirales Siphoviridae unclassified Siphoviridae Mycobacterium phage Gengar	0	0.00362562	0	0	0	0	0
Viruses dsDNA viruses, no RNA stage Caudovirales Siphoviridae unclassified Siphoviridae Mycobacterium phage Goku	0	0	0	0	0.0350194	0	0
Viruses dsDNA viruses, no RNA stage Caudovirales Siphoviridae unclassified Siphoviridae Mycobacterium phage Hades	0.0126743	0	0	0	0	0.00812184	0
Viruses dsDNA viruses, no RNA stage Caudovirales Siphoviridae unclassified Siphoviridae Mycobacterium phage Hawkeye	0	0.0211718	0.0243442	0	0.041497	0	0
Viruses dsDNA viruses, no RNA stage Caudovirales Siphoviridae unclassified Siphoviridae Mycobacterium phage HINdeR	0	0	0.0295686	0	0	0.0377251	0
Viruses dsDNA viruses, no RNA stage Caudovirales Siphoviridae unclassified Siphoviridae Mycobacterium phage HufflyPuff	0.0280488	0	0	0	0	0	0
Viruses dsDNA viruses, no RNA stage Caudovirales Siphoviridae unclassified Siphoviridae Mycobacterium phage Iracema64	0	0	0.00610505	0	0	0	0
Viruses dsDNA viruses, no RNA stage Caudovirales Siphoviridae unclassified Siphoviridae Mycobacterium phage Jobu08	0	0.0116503	0	0	0	0	0
Viruses dsDNA viruses, no RNA stage Caudovirales Siphoviridae unclassified Siphoviridae Mycobacterium phage Jolie2	0.00592566	0.00666856	0.0124078	0	0	0	0.0728851
Viruses dsDNA viruses, no RNA stage Caudovirales Siphoviridae unclassified Siphoviridae Mycobacterium phage Kratio	0	0	0	0	1.06756	0	0
Viruses dsDNA viruses, no RNA stage Caudovirales Siphoviridae unclassified Siphoviridae Mycobacterium phage Leo	0	0	0	0	0.0120003	0	0
Viruses dsDNA viruses, no RNA stage Caudovirales Siphoviridae unclassified Siphoviridae Mycobacterium phage Llama	0.0194057	0.0162709	0.018727	0	0	0	0
Viruses dsDNA viruses, no RNA stage Caudovirales Siphoviridae unclassified Siphoviridae Mycobacterium phage MiaZeal	0	0.0207098	0.0457009	0.409841	0.0373485	0.0342414	0
Viruses dsDNA viruses, no RNA stage Caudovirales Siphoviridae unclassified Siphoviridae Mycobacterium phage MichelleMyBell	0.0422113	0	0	0	0	0	0
Viruses dsDNA viruses, no RNA stage Caudovirales Siphoviridae unclassified Siphoviridae Mycobacterium phage Milly	0	0	0.0191996	0	0.0308466	0	0
Viruses dsDNA viruses, no RNA stage Caudovirales Siphoviridae unclassified Siphoviridae Mycobacterium phage Minerva	0	0.00784105	0.0235349	0	0.0317917	0.00587628	0
Viruses dsDNA viruses, no RNA stage Caudovirales Siphoviridae unclassified Siphoviridae Mycobacterium phage Mufasa	0	0.0123682	0.0179425	0	0	0.0129093	0
Viruses dsDNA viruses, no RNA stage Caudovirales Siphoviridae unclassified Siphoviridae Mycobacterium phage Mulciber	0	0	0.0120018	0	0	0	0
Viruses dsDNA viruses, no RNA stage Caudovirales Siphoviridae unclassified Siphoviridae Mycobacterium phage Murucutumbu	0	0	0.0176609	0	0	0	0
Viruses dsDNA viruses, no RNA stage Caudovirales Siphoviridae unclassified Siphoviridae Mycobacterium phage Papyrus	0.071428	0.0695483	0.0708748	0	0.0533732	0	0.703708
Viruses dsDNA viruses, no RNA stage Caudovirales Siphoviridae unclassified Siphoviridae Mycobacterium phage PegLeg	0	0.0191316	0.0115722	0	0	0	0
Viruses dsDNA viruses, no RNA stage Caudovirales Siphoviridae unclassified Siphoviridae Mycobacterium phage Phantastic	0	0.00237859	0	0	0	0	0
Viruses dsDNA viruses, no RNA stage Caudovirales Siphoviridae unclassified Siphoviridae Mycobacterium phage Phrux	0.0110303	0	0	0	0	0	0
Viruses dsDNA viruses, no RNA stage Caudovirales Siphoviridae unclassified Siphoviridae Mycobacterium phage PopTart	0	0	0	0	0	0.0289916	0
Viruses dsDNA viruses, no RNA stage Caudovirales Siphoviridae unclassified Siphoviridae Mycobacterium phage Quico	0	0	0.0164263	0	0	0	0
Viruses dsDNA viruses, no RNA stage Caudovirales Siphoviridae unclassified Siphoviridae Mycobacterium phage Qyrzula	0	0	0	0	0	0.0244088	0
Viruses dsDNA viruses, no RNA stage Caudovirales Siphoviridae unclassified Siphoviridae Mycobacterium phage Redno2	0	0	0.0300375	0	0	0	0
Viruses dsDNA viruses, no RNA stage Caudovirales Siphoviridae unclassified Siphoviridae Mycobacterium phage Rufus	0	0	0.00203502	0	0	0	0
Viruses dsDNA viruses, no RNA stage Caudovirales Siphoviridae unclassified Siphoviridae Mycobacterium phage Saal	0	0	0	0.178296	0	0	0
Viruses dsDNA viruses, no RNA stage Caudovirales Siphoviridae unclassified Siphoviridae Mycobacterium phage ShedlockHolmes	0	0.0119791	0	0	0	0	0
Viruses dsDNA viruses, no RNA stage Caudovirales Siphoviridae unclassified Siphoviridae Mycobacterium phage Sheen	0	0	0.00585094	0	0	0.0549477	0
Viruses dsDNA viruses, no RNA stage Caudovirales Siphoviridae unclassified Siphoviridae Mycobacterium phage Shipwreck	0	0	0.00789694	0	0	0	0
Viruses dsDNA viruses, no RNA stage Caudovirales Siphoviridae unclassified Siphoviridae Mycobacterium phage Sneeze	0.00641967	0	0.00762345	0	0	0	0
Viruses dsDNA viruses, no RNA stage Caudovirales Siphoviridae unclassified Siphoviridae Mycobacterium phage Snenia	0	0.00719074	0	0	0	0	0
Viruses dsDNA viruses, no RNA stage Caudovirales Siphoviridae unclassified Siphoviridae Mycobacterium phage Sparky	0.027561	0.00912136	0.00105172	0	0	0.0214361	0
Viruses dsDNA viruses, no RNA stage Caudovirales Siphoviridae unclassified Siphoviridae Mycobacterium phage Squirty	0	0.00340662	0.0271603	0.37759	0.038973	0.0285739	0
Viruses dsDNA viruses, no RNA stage Caudovirales Siphoviridae unclassified Siphoviridae Mycobacterium phage UnionJack	0	0	0	0.162862	0	0	0
Viruses dsDNA viruses, no RNA stage Caudovirales Siphoviridae unclassified Siphoviridae Mycobacterium phage Wanda	0.0652263	0.002334	0.0835613	0	0.044539	0.135429	0
Viruses dsDNA viruses, no RNA stage Caudovirales Siphoviridae unclassified Siphoviridae Mycobacterium phage Wildcat	0.0392189	0.0189209	0.0595608	0	0.0323448	0.168464	0
Viruses dsDNA viruses, no RNA stage Caudovirales Siphoviridae unclassified Siphoviridae Mycobacterium phage ZoeJ	0	0	0.0530357	0	0	0	0
Viruses dsDNA viruses, no RNA stage Caudovirales Siphoviridae unclassified Siphoviridae Nocardia phage NBR1	0	0.0103405	0	0	0.0355781	0	0
Viruses dsDNA viruses, no RNA stage Caudovirales Siphoviridae unclassified Siphoviridae Paenibacillus phage PG1	0	0	0	0.412967	0	0	0
Viruses dsDNA viruses, no RNA stage Caudovirales Siphoviridae unclassified Siphoviridae Paenibacillus phage Tripp	0.0497047	0.0837335	0.225364	0.22129	0.098083	0.408438	0
Viruses dsDNA viruses, no RNA stage Caudovirales Siphoviridae unclassified Siphoviridae Paenibacillus phage Vegas	0.116132	0.0880165	0.320011	0.233512	0.15167	0.406017	0.356258
Viruses dsDNA viruses, no RNA stage Caudovirales Siphoviridae unclassified Siphoviridae Paenibacillus phage Xenia	0	0.0333902	0.0405761	0	0	0.0131212	0.0729548
Viruses dsDNA viruses, no RNA stage Caudovirales Siphoviridae unclassified Siphoviridae Paracoccus phage vB_PmaS_IMEP1	0.0570715	0.164049	0.110204	0	0.014705	0.0385178	0
Viruses dsDNA viruses, no RNA stage Caudovirales Siphoviridae unclassified Siphoviridae Pectobacterium phage My1	0	0	0.0276187	0	0	0	0
Viruses dsDNA viruses, no RNA stage Caudovirales Siphoviridae unclassified Siphoviridae PG1-like phages Mycobacterium phage Vortex	0	0.00469617	0	0	0	0	0
Viruses dsDNA viruses, no RNA stage Caudovirales Siphoviridae unclassified Siphoviridae Polaribacter phage P12002L	0.0362366	0.189133	0.0314358	0	0.0428482	0	0
Viruses dsDNA viruses, no RNA stage Caudovirales Siphoviridae unclassified Siphoviridae Polaribacter phage P12002S	0	0.0301974	0.0111345	0	0	0	0
Viruses dsDNA viruses, no RNA stage Caudovirales Siphoviridae unclassified Siphoviridae Propionibacterium phage Attacne	0	0.00487701	0	0	0	0	0
Viruses dsDNA viruses, no RNA stage Caudovirales Siphoviridae unclassified Siphoviridae Propionibacterium phage PHL070 Propionibacterium phage PHL070N00	0	0.00727101	0	0	0	0	0
Viruses dsDNA viruses, no RNA stage Caudovirales Siphoviridae unclassified Siphoviridae Propionibacterium phage PHL085 Propionibacterium phage PHL085N00	0	0.014749	0	0	0	0	0
Viruses dsDNA viruses, no RNA stage Caudovirales Siphoviridae unclassified Siphoviridae Propionibacterium phage PHL171 Propionibacterium phage PHL171M01	0	0	0	0	0	0.0231387	0
Viruses dsDNA viruses, no RNA stage Caudovirales Siphoviridae unclassified Siphoviridae Propionibacterium phage PHL199 Propionibacterium phage PHL199M00	0	0	0.0194345	0	0	0	0
Viruses dsDNA viruses, no RNA stage Caudovirales Siphoviridae unclassified Siphoviridae Proteus phage pPM_01	0	0.0107499	0	0	0	0	0
Viruses dsDNA viruses, no RNA stage Caudovirales Siphoviridae unclassified Siphoviridae Pseudoalteromonas phage H105/1	0	0.108897	0.166671	0	0	0.00839739	0
Viruses dsDNA viruses, no RNA stage Caudovirales Siphoviridae unclassified Siphoviridae Pseudoalteromonas phage Pq0	7.92977	0.422573	0.227473	2.38832	0	0.0355033	0
Viruses dsDNA viruses, no RNA stage Caudovirales Siphoviridae unclassified Siphoviridae Pseudomonas phage B3	0	0	0.00561005	0	0	0.0250641	0
Viruses dsDNA viruses, no RNA stage Caudovirales Siphoviridae unclassified Siphoviridae Pseudomonas phage F10	0	0.0101219	0	0	0	0	0
Viruses dsDNA viruses, no RNA stage Caudovirales Siphoviridae unclassified Siphoviridae Pseudomonas phage H70	0	0	0	0	0	0.0594038	0
Viruses dsDNA viruses, no RNA stage Caudovirales Siphoviridae unclassified Siphoviridae Pseudomonas phage JBD18	0	0	0	0	0	0.100881	0
Viruses dsDNA viruses, no RNA stage Caudovirales Siphoviridae unclassified Siphoviridae Pseudomonas phage JBD25	0	0.00615559	0	0	0.00486929	0	0
Viruses dsDNA viruses, no RNA stage Caudovirales Siphoviridae unclassified Siphoviridae Pseudomonas phage JBD44	0.11346	0.0227238	0.0696833	0	0.0357126	0.0758142	0
Viruses dsDNA viruses, no RNA stage Caudovirales Siphoviridae unclassified Siphoviridae Pseudomonas phage JD024	0	0.00227707	0	0	0	0	0
Viruses dsDNA viruses, no RNA stage Caudovirales Siphoviridae unclassified Siphoviridae Pseudomonas phage MD8	0	0.0157831	0	0	0	0.0583811	0
Viruses dsDNA viruses, no RNA stage Caudovirales Siphoviridae unclassified Siphoviridae Pseudomonas phage MP1412	0.0069853	0.0693427	0.252195	0	0	0.0458171	0.0220009
Viruses dsDNA viruses, no RNA stage Caudovirales Siphoviridae unclassified Siphoviridae Pseudomonas phage NP1	0.103937	0.12249	0.30494	0	0.236621	0.102335	0
Viruses dsDNA viruses, no RNA stage Caudovirales Siphoviridae unclassified Siphoviridae Pseudomonas phage PAE1	0	0	0.0201714	0	0.0440719	0	0
Viruses dsDNA viruses, no RNA stage Caudovirales Siphoviridae unclassified Siphoviridae Pseudomonas phage PAJU2	0.0102049	0.0309031	0.0600206	0	0.0043467	0.0516252	0
Viruses dsDNA viruses, no RNA stage Caudovirales Siphoviridae unclassified Siphoviridae Pseudomonas phage PaMx11	0.0358819	0.178113	0.541697	0.239981	0.126647	0.157914	0
Viruses dsDNA viruses, no RNA stage Caudovirales Siphoviridae unclassified Siphoviridae Pseudomonas phage PaMx28	0.0226892	0.0131375	0.0367725	0	0	0.0298141	0
Viruses dsDNA viruses, no RNA stage Caudovirales Siphoviridae unclassified Siphoviridae Pseudomonas phage PaMx42	0	0.0186921	0	0	0	0	0
Viruses dsDNA viruses, no RNA stage Caudovirales Siphoviridae unclassified Siphoviridae Pseudomonas phage PaMx74	0.0147062	0.0651739	0.06978	0	0	0	0
Viruses dsDNA viruses, no RNA stage Caudovirales Siphoviridae unclassified Siphoviridae Pseudomonas phage phi2	0.00493263	0	0.0103748	0	0.0170524	0	0
Viruses dsDNA viruses, no RNA stage Caudovirales Siphoviridae unclassified Siphoviridae Pseudomonas phage phi297	0	0	0.0174193	0	0.0104799	0.0272936	0.135274
Viruses dsDNA viruses, no RNA stage Caudovirales Siphoviridae unclassified Siphoviridae Pseudomonas phage phiPSA1	0.145806	0.0365901	0.0689479	0.215035	0.121746	0.0960389	0
Viruses dsDNA viruses, no RNA stage Caudovirales Siphoviridae unclassified Siphoviridae Pseudomonas phage PS-1	0.0774551	0.0297954	0.0505598	1.31208	0.0492494	0.0980866	0
Viruses dsDNA viruses, no RNA stage Caudovirales Siphoviridae unclassified Siphoviridae Pseudomonas phage vB_PaeS_PAO1_Ab18	0.104521	0.316273	1.08676	0	0.13165	0.138315	0
Viruses dsDNA viruses, no RNA stage Caudovirales Siphoviridae unclassified Siphoviridae Pseudomonas phage vB_PaeS_PAO1_Ab30	0	0	0	0	0	0.149318	0
Viruses dsDNA viruses, no RNA stage Caudovirales Siphoviridae unclassified Siphoviridae Pseudomonas phage vB_PaeS_PM105	0	0	0	0	0	0.0530508	0
Viruses dsDNA viruses, no RNA stage Caudovirales Siphoviridae unclassified Siphoviridae Pseudomonas phage YMC11/02/R656	0.036174	0.0342373	0.0458511	0.445017	0.107263	0.0638532	0
Viruses dsDNA viruses, no RNA stage Caudovirales Siphoviridae unclassified Siphoviridae Pseudomonas phage YMC11/07/P54_PAE_BP	0.0387833	0.00550795	0.01877	0	0.09037	0.0151095	0
Viruses dsDNA viruses, no RNA stage Caudovirales Siphoviridae unclassified Siphoviridae Psychrobacter phage Psymv2	0	0.0626941	0.00773262	0.514463	0	4.02178	0
Viruses dsDNA viruses, no RNA stage Caudovirales Siphoviridae unclassified Siphoviridae Rhizobium phage 16-3	0.15721	0.113665	0.170842	0	0.0979694	0.143442	0
Viruses dsDNA viruses, no RNA stage Caudovirales Siphoviridae unclassified Siphoviridae Rhizobium phage vB_RglS_P106B	0.105111	0.0413974	0.130599	0	0	0.0211623	0
Viruses dsDNA viruses, no RNA stage Caudovirales Siphoviridae unclassified Siphoviridae Rhizobium phage vB_RleS_L338C	0.0106118	0.0129532	0.0802362	0	0.0520158	0	0
Viruses dsDNA viruses, no RNA stage Caudovirales Siphoviridae unclassified Siphoviridae Rhodobacter phage RcapMu	0.0279443	0.0154374	0.048393	0	0.0922412	0.0350373	0
Viruses dsDNA viruses, no RNA stage Caudovirales Siphoviridae unclassified Siphoviridae Rhodococcus phage REQ1	0.0166139	0.00555398	0.00892277	0	0	0	0
Viruses dsDNA viruses, no RNA stage Caudovirales Siphoviridae unclassified Siphoviridae Rhodococcus phage REQ2	0.0452201	0.0129767	0.0130344	0	0.07278	0	0.0640011
Viruses dsDNA viruses, no RNA stage Caudovirales Siphoviridae unclassified Siphoviridae Rhodococcus phage ReqiPine5	0.0112263	0	0.046029	0	0.0709121	0	0
Viruses dsDNA viruses, no RNA stage Caudovirales Siphoviridae unclassified Siphoviridae Rhodococcus phage RRH1	0	0	0	0	0.0546517	0	0
Viruses dsDNA viruses, no RNA stage Caudovirales Siphoviridae unclassified Siphoviridae Rhodovulum phage RS1	0.621125	0.12744	0.0728858	0.109978	0.485771	0.468474	0
Viruses dsDNA viruses, no RNA stage Caudovirales Siphoviridae unclassified Siphoviridae Rhodovulum phage vB_RhkS_P1	0.264297	0.0523223	0.0149862	0	0.0852732	0.455574	0
Viruses dsDNA viruses, no RNA stage Caudovirales Siphoviridae unclassified Siphoviridae Riemerella phage RAP44	0.0268152	0.498353	0.0252538	0	0.0126332	0	0
Viruses dsDNA viruses, no RNA stage Caudovirales Siphoviridae unclassified Siphoviridae Roseobacter phage RDJL Phi 1	0.184744	0.144434	0.37538	0	0.0920489	0.128318	0
Viruses dsDNA viruses, no RNA stage Caudovirales Siphoviridae unclassified Siphoviridae Ruegeria phage DSS3-P1	1.42735	0.0208538	0.0720548	0	0.0397412	0.0693002	0.01117
Viruses dsDNA viruses, no RNA stage Caudovirales Siphoviridae unclassified Siphoviridae Salmonella phage 37	0	0.00967271	0	0	0	0	0
Viruses dsDNA viruses, no RNA stage Caudovirales Siphoviridae unclassified Siphoviridae Salmonella phage BPS11Q3	0	0	0	0.35396	0	0	0
Viruses dsDNA viruses, no RNA stage Caudovirales Siphoviridae unclassified Siphoviridae Salmonella phage IME207	0	0.00842011	0	0	0	0	0
Viruses dsDNA viruses, no RNA stage Caudovirales Siphoviridae unclassified Siphoviridae Salmonella phage SETP7	0.997604	0	0	0	0	0	0
Viruses dsDNA viruses, no RNA stage Caudovirales Siphoviridae unclassified Siphoviridae Salmonella phage SPN3UB	0	0.0328453	0	0	0	0	0
Viruses dsDNA viruses, no RNA stage Caudovirales Siphoviridae unclassified Siphoviridae Salmonella phage SSU5	0.0193671	0.0194917	0.0911937	0	0.0495719	0.180809	0
Viruses dsDNA viruses, no RNA stage Caudovirales Siphoviridae unclassified Siphoviridae Salmonella phage vB_SosS_Oslo	0	0.0159998	0.0802338	0	0.0310262	0.0503198	0
Viruses dsDNA viruses, no RNA stage Caudovirales Siphoviridae unclassified Siphoviridae Salmonella phage Vi II-E1	0	0.00884554	0	0	0	0	0
Viruses dsDNA viruses, no RNA stage Caudovirales Siphoviridae unclassified Siphoviridae Serratia phage Eta	0.0511063	0	0	0	0.0308642	0	0
Viruses dsDNA viruses, no RNA stage Caudovirales Siphoviridae unclassified Siphoviridae Sinorhizobium phage phiLM21	0.111307	0.86431	0.102499	4.7716	0.270563	0.0859637	0.373423
Viruses dsDNA viruses, no RNA stage Caudovirales Siphoviridae unclassified Siphoviridae Staphylococcus phage phi7401PVL	0	0.0183121	0	0	0	0	0
Viruses dsDNA viruses, no RNA stage Caudovirales Siphoviridae unclassified Siphoviridae Staphylococcus phage phiBU01	0	0	0.0146169	0	0	0	0
Viruses dsDNA viruses, no RNA stage Caudovirales Siphoviridae unclassified Siphoviridae Staphylococcus phage phiN315	0.0017014	0.00583499	0.0344694	0	0.00872238	0	0
Viruses dsDNA viruses, no RNA stage Caudovirales Siphoviridae unclassified Siphoviridae Staphylococcus phage phiRS7	0	0	0.0015016	0	0	0	0
Viruses dsDNA viruses, no RNA stage Caudovirales Siphoviridae unclassified Siphoviridae Staphylococcus phage PVL	0	0.0114933	0	0	0	0	0
Viruses dsDNA viruses, no RNA stage Caudovirales Siphoviridae unclassified Siphoviridae Staphylococcus phage SA13	0	0	0.00655183	0	0	0	0
Viruses dsDNA viruses, no RNA stage Caudovirales Siphoviridae unclassified Siphoviridae Staphylococcus phage StauST398-4	0.00642876	0	0.044553	0	0.052821	0	0
Viruses dsDNA viruses, no RNA stage Caudovirales Siphoviridae unclassified Siphoviridae Staphylococcus phage StauST398-5	0	0.0198521	0.0640109	0	0.0722346	0.0690017	0
Viruses dsDNA viruses, no RNA stage Caudovirales Siphoviridae unclassified Siphoviridae Staphylococcus phage StB12	0.0208766	0	0.0216273	0	0	0	0
Viruses dsDNA viruses, no RNA stage Caudovirales Siphoviridae unclassified Siphoviridae Staphylococcus phage StB20	0	0	0.119218	0	0	0	0
Viruses dsDNA viruses, no RNA stage Caudovirales Siphoviridae unclassified Siphoviridae Staphylococcus phage StB20-like	0.0554649	0	0	0	0	0	0
Viruses dsDNA viruses, no RNA stage Caudovirales Siphoviridae unclassified Siphoviridae Staphylococcus phage StB27	0	0	0	0	0.0279028	0	0
Viruses dsDNA viruses, no RNA stage Caudovirales Siphoviridae unclassified Siphoviridae Staphylococcus prophage phiPV83	0	0.0102112	0.0192655	0	0.005632	0.0379511	0.325179
Viruses dsDNA viruses, no RNA stage Caudovirales Siphoviridae unclassified Siphoviridae Stenotrophomonas phage S1	0.0942429	0.0243016	0.167296	0	0.076952	0.022585	0
Viruses dsDNA viruses, no RNA stage Caudovirales Siphoviridae unclassified Siphoviridae Streptococcus phage Dp-1	0.0529793	0.0315264	0.132257	0.0689157	0.0649995	0.0879326	0.0644616
Viruses dsDNA viruses, no RNA stage Caudovirales Siphoviridae unclassified Siphoviridae Streptococcus phage P9	0	0	0.0178941	0	1.16339	0	0
Viruses dsDNA viruses, no RNA stage Caudovirales Siphoviridae unclassified Siphoviridae Streptococcus phage phiARI0746	0	0.0065069	0	0	0	0	0
Viruses dsDNA viruses, no RNA stage Caudovirales Siphoviridae unclassified Siphoviridae Streptococcus phage phiARI0923	0	0.00369742	0	0	0	0	0
Viruses dsDNA viruses, no RNA stage Caudovirales Siphoviridae unclassified Siphoviridae Streptococcus phage phiNJ2	0	0	0.00850032	0	0	0	0
Viruses dsDNA viruses, no RNA stage Caudovirales Siphoviridae unclassified Siphoviridae Streptococcus phage SM1	0	0.00742091	0	0	0	0	0
Viruses dsDNA viruses, no RNA stage Caudovirales Siphoviridae unclassified Siphoviridae Streptococcus phage SMP	0	0.0139087	0	0	0	0	0
Viruses dsDNA viruses, no RNA stage Caudovirales Siphoviridae unclassified Siphoviridae Streptococcus virus 9872	0	0	0	0	0.0169232	0	0
Viruses dsDNA viruses, no RNA stage Caudovirales Siphoviridae unclassified Siphoviridae Streptomyce phage TG1	0	0	0	0	0.0381418	0	0
Viruses dsDNA viruses, no RNA stage Caudovirales Siphoviridae unclassified Siphoviridae Streptomyces phage Amela	0	0.00396627	0	0	0	0	0
Viruses dsDNA viruses, no RNA stage Caudovirales Siphoviridae unclassified Siphoviridae Streptomyces phage Caliburn	0	0.0323432	0.0164906	0	0.050349	0.0372309	0
Viruses dsDNA viruses, no RNA stage Caudovirales Siphoviridae unclassified Siphoviridae Streptomyces phage Izzy	0	0.0219548	0.0467885	0.252746	0.0473779	0.0413674	0
Viruses dsDNA viruses, no RNA stage Caudovirales Siphoviridae unclassified Siphoviridae Streptomyces phage Jay2Jay	0.0284476	0.0231032	0.0199952	0	0.0450667	0.00867889	0
Viruses dsDNA viruses, no RNA stage Caudovirales Siphoviridae unclassified Siphoviridae Streptomyces phage Lannister	0.0114956	0.0318765	0.0362742	0	0.058608	0.0330843	0
Viruses dsDNA viruses, no RNA stage Caudovirales Siphoviridae unclassified Siphoviridae Streptomyces phage Lika	0.0289551	0	0.00960044	0	0.015396	0.149697	0
Viruses dsDNA viruses, no RNA stage Caudovirales Siphoviridae unclassified Siphoviridae Streptomyces phage mu1/6	0.0780262	0.0398292	0.10249	0	0.0265979	0.0603368	0
Viruses dsDNA viruses, no RNA stage Caudovirales Siphoviridae unclassified Siphoviridae Streptomyces phage Nanodon	0	0.0082531	0.0198999	0	0.00740149	0	0.0430795
Viruses dsDNA viruses, no RNA stage Caudovirales Siphoviridae unclassified Siphoviridae Streptomyces phage R4	0	0	0.00715407	0	0	0	0
Viruses dsDNA viruses, no RNA stage Caudovirales Siphoviridae unclassified Siphoviridae Streptomyces phage SF3	0	0	0.0376797	0	0.470661	0.00558746	0
Viruses dsDNA viruses, no RNA stage Caudovirales Siphoviridae unclassified Siphoviridae Streptomyces phage Sujidade	0	0.0161562	0.0553645	0	0	0.0146817	0
Viruses dsDNA viruses, no RNA stage Caudovirales Siphoviridae unclassified Siphoviridae Streptomyces phage SV1	0	0.0255745	0	0	0.0278781	0	0
Viruses dsDNA viruses, no RNA stage Caudovirales Siphoviridae unclassified Siphoviridae Streptomyces phage YDN12	0	0	0.0242781	0	0	0	0
Viruses dsDNA viruses, no RNA stage Caudovirales Siphoviridae unclassified Siphoviridae Streptomyces phage Zemlya	0.0168604	0	0.0720962	0.201387	0.0801925	0.0917411	0
Viruses dsDNA viruses, no RNA stage Caudovirales Siphoviridae unclassified Siphoviridae Synechococcus phage S-CBS1	0	0.00287839	0.057131	0	0	0.117645	0.679366
Viruses dsDNA viruses, no RNA stage Caudovirales Siphoviridae unclassified Siphoviridae Synechococcus phage S-CBS2	0.126196	0.291023	0.506155	0	0.055448	0.0462875	0
Viruses dsDNA viruses, no RNA stage Caudovirales Siphoviridae unclassified Siphoviridae Synechococcus phage S-CBS3	0.0137024	0.307362	0.0822053	0	0.0993665	0.0131677	0.155607
Viruses dsDNA viruses, no RNA stage Caudovirales Siphoviridae unclassified Siphoviridae Synechococcus phage S-CBS4	0	0.00399706	0.00997721	0	0	0.00575277	0
Viruses dsDNA viruses, no RNA stage Caudovirales Siphoviridae unclassified Siphoviridae Synechococcus phage S-SKS1	0.0207862	0.105063	0.352603	0	0.302089	0.169709	0
Viruses dsDNA viruses, no RNA stage Caudovirales Siphoviridae unclassified Siphoviridae Temperate phage phiNIH1.1	0.0355845	0.040281	0.191287	0	0.291362	0.145779	0
Viruses dsDNA viruses, no RNA stage Caudovirales Siphoviridae unclassified Siphoviridae Thermoanaerobacterium phage THSA-485A	0.0437741	0.0743805	0.135374	0	0.107494	0.0471834	0
Viruses dsDNA viruses, no RNA stage Caudovirales Siphoviridae unclassified Siphoviridae Tsukamurella phage TIN2	0	0.00861356	0.0205346	0	0	0	0
Viruses dsDNA viruses, no RNA stage Caudovirales Siphoviridae unclassified Siphoviridae Tsukamurella phage TPA2	0	0.00378486	0	0	0	0	0
Viruses dsDNA viruses, no RNA stage Caudovirales Siphoviridae unclassified Siphoviridae Tsukamurella phage TPA4	0	0.00570019	0	0.217564	0	0	0
Viruses dsDNA viruses, no RNA stage Caudovirales Siphoviridae unclassified Siphoviridae Verrucomicrobia phage P8625	0.0203514	0.111595	0.0730133	0	0	0	0.129516
Viruses dsDNA viruses, no RNA stage Caudovirales Siphoviridae unclassified Siphoviridae Vibrio phage pYD21-A	0.00408943	0.0292683	0.0130748	0	0.0432972	0	0
Viruses dsDNA viruses, no RNA stage Caudovirales Siphoviridae unclassified Siphoviridae Vibrio phage pYD38-B	1.08558	0.0224486	0.0125642	0	0.00844237	0	0
Viruses dsDNA viruses, no RNA stage Caudovirales Siphoviridae unclassified Siphoviridae Vibrio phage SHOU24	0.0473723	0.0174588	0.030756	0	0	0	0
Viruses dsDNA viruses, no RNA stage Caudovirales Siphoviridae unclassified Siphoviridae Vibrio phage SIO-2	0.00390457	0.02152	0.122073	0	0	0.0229751	0
Viruses dsDNA viruses, no RNA stage Caudovirales Siphoviridae unclassified Siphoviridae Vibrio phage VpKK5	0.080323	0.273736	0.62842	0	0.0134534	0.430259	0
Viruses dsDNA viruses, no RNA stage Caudovirales Siphoviridae unclassified Siphoviridae Yersinia phage phiR201	0	0.0063081	0	0	0	0	0
Viruses dsDNA viruses, no RNA stage Caudovirales Siphoviridae unclassified Siphoviridae Yersinia phage PY54	0.0348921	0.00804293	0.020052	0	0	0.0227895	0
Viruses dsDNA viruses, no RNA stage Caudovirales Siphoviridae Xp10virus Xanthomonas phage CP1	0	0.00783018	0.00552706	0	0	0	0
Viruses dsDNA viruses, no RNA stage Caudovirales Siphoviridae Xp10virus Xanthomonas phage OP1	0	0.00568358	0.0072482	0	0	0	0
Viruses dsDNA viruses, no RNA stage Caudovirales Siphoviridae Xp10virus Xanthomonas phage phiL7	0.0554871	0.0062448	0	0	0.0271821	0	0
Viruses dsDNA viruses, no RNA stage Caudovirales Siphoviridae Xp10virus Xanthomonas phage Xop411	1.36162	0	0.00392632	0.288469	0.882732	0	0
Viruses dsDNA viruses, no RNA stage Caudovirales Siphoviridae Xp10virus Xanthomonas phage Xp10	0	0.0223812	0.012006	0	0	0	0
Viruses dsDNA viruses, no RNA stage Caudovirales Siphoviridae Yuavirus Phage phiJL001	0.0738956	0.127708	0.307807	0	0.115192	0.0301937	0
Viruses dsDNA viruses, no RNA stage Caudovirales Siphoviridae Yuavirus Pseudomonas phage M6	0.00829879	0.0204182	0.187885	0	0.00793792	0.0805212	0
Viruses dsDNA viruses, no RNA stage Caudovirales Siphoviridae Yuavirus Pseudomonas phage YuA	0	0.0711322	0.191948	0	0.0524851	0.0311914	0
Viruses dsDNA viruses, no RNA stage Caudovirales unclassified Caudovirales Aurantimonas phage AmM-1	0.0907914	0.0438812	0.0984851	0.261354	0.200658	0.0934511	0
Viruses dsDNA viruses, no RNA stage Caudovirales unclassified Caudovirales Bacillus virus 1	0	0	0.00642424	0	0	0	0
Viruses dsDNA viruses, no RNA stage Caudovirales unclassified Caudovirales Celeribacter phage P12053L	0.13122	0.132087	0.154338	0	0	0.0365597	0
Viruses dsDNA viruses, no RNA stage Caudovirales unclassified Caudovirales Cyanophage P-SSP2	0	0.0268237	0.0129615	0	0	0	0
Viruses dsDNA viruses, no RNA stage Caudovirales unclassified Caudovirales Cyanophage SS120-1	0.0296953	0.00970714	0.0152395	0	0	0	0
Viruses dsDNA viruses, no RNA stage Caudovirales unclassified Caudovirales Geobacillus phage GBSV1	0	0.0150456	0	0	0	0	0
Viruses dsDNA viruses, no RNA stage Caudovirales unclassified Caudovirales Nitrincola phage 1M3-16	0	0.0670857	0.08508	0	1.0313	0	0
Viruses dsDNA viruses, no RNA stage Caudovirales unclassified Caudovirales Prochlorococcus phage Syn1	0.136662	0.0150524	0.0920131	0	0.0233831	0.0208427	0
Viruses dsDNA viruses, no RNA stage Caudovirales unclassified Caudovirales Prochlorococcus phage Syn33	0	0.00262985	0.00317226	0	0.0326727	0	0
Viruses dsDNA viruses, no RNA stage Caudovirales unclassified Caudovirales Providencia phage Redjac	0	0.0190686	0	0	0	0	0
Viruses dsDNA viruses, no RNA stage Caudovirales unclassified Caudovirales Pseudoalteromonas Phage H103	0	0.0169156	0	0	0	0	0
Viruses dsDNA viruses, no RNA stage Caudovirales unclassified Caudovirales Rhodobacter phage RcRhea	0.0808165	0.330794	0.246553	0	0.0815343	0.248151	0
Viruses dsDNA viruses, no RNA stage Caudovirales unclassified Caudovirales Rhodobacter phage RcTitan	0.00567503	0	0	0	0.0430898	0	0
Viruses dsDNA viruses, no RNA stage Caudovirales unclassified Caudovirales Salmonella phage BP63	0	0.0607353	0.256729	0	0	0.00612529	0
Viruses dsDNA viruses, no RNA stage Caudovirales unclassified Caudovirales Salmonella phage ST64B	0.0158741	0	0	0	0	0	0
Viruses dsDNA viruses, no RNA stage Caudovirales unclassified Caudovirales Sinorhizobium phage PBC5	0.11179	0.0585366	0.196356	3.69634	0.0706705	0.909692	0
Viruses dsDNA viruses, no RNA stage Caudovirales unclassified Caudovirales Streptococcus phage 315.5	0	0.00689002	0.0193758	0	0	0	0
Viruses dsDNA viruses, no RNA stage Caudovirales unclassified Caudovirales Tetrasphaera phage TJE1	0	0.022118	0	0	0	0	0
Viruses dsDNA viruses, no RNA stage Caudovirales unclassified Caudovirales Thermus phage phi OH2	0	0.343877	0.0286549	0	0.0641884	0.0340567	0
Viruses dsDNA viruses, no RNA stage Caudovirales unclassified Caudovirales Xanthomonas phage Xp15	0.0155529	0.00607667	0	0.383193	0.00914443	0	0
Viruses dsDNA viruses, no RNA stage Corticoviridae Corticovirus Pseudoalteromonas phage PM2	0.0116312	2.76546	0.00691976	0	0.256346	0.0258846	0
Viruses dsDNA viruses, no RNA stage Herpesvirales Alloherpesviridae Batrachovirus Ranid herpesvirus 1	0	0	0.0187666	0	0	0	0
Viruses dsDNA viruses, no RNA stage Herpesvirales Alloherpesviridae Cyprinivirus Anguillid herpesvirus 1	0.0601299	0.353081	0.0650231	0	0.141372	0.0834933	0
Viruses dsDNA viruses, no RNA stage Herpesvirales Alloherpesviridae Cyprinivirus Cyprinid herpesvirus 1	0	0.00637536	0	0	0.0564075	0	0
Viruses dsDNA viruses, no RNA stage Herpesvirales Alloherpesviridae Cyprinivirus Cyprinid herpesvirus 2	0	0	0.00153529	0	0	0	0
Viruses dsDNA viruses, no RNA stage Herpesvirales Herpesviridae Alphaherpesvirinae Mardivirus Meleagrid alphaherpesvirus 1	0	0	0	0	0	0.00951443	0
Viruses dsDNA viruses, no RNA stage Herpesvirales Herpesviridae Alphaherpesvirinae Simplexvirus Human alphaherpesvirus 1	0	0	0.00710791	0.267057	0	0.0131053	0
Viruses dsDNA viruses, no RNA stage Herpesvirales Herpesviridae Alphaherpesvirinae Varicellovirus Bovine alphaherpesvirus 5	0	0	0.0254488	0	0	0	0
Viruses dsDNA viruses, no RNA stage Herpesvirales Herpesviridae Alphaherpesvirinae Varicellovirus Canid alphaherpesvirus 1	0	0	0.0106271	0	0.0126438	0	0
Viruses dsDNA viruses, no RNA stage Herpesvirales Herpesviridae Alphaherpesvirinae Varicellovirus Cercopithecine alphaherpesvirus 9	0	0.0039172	0	0	0	0	0
Viruses dsDNA viruses, no RNA stage Herpesvirales Herpesviridae Betaherpesvirinae Cytomegalovirus Saimiriine betaherpesvirus 4	0.143163	0.0060758	0.0931343	0	0.354961	0	0
Viruses dsDNA viruses, no RNA stage Herpesvirales Herpesviridae Gammaherpesvirinae Lymphocryptovirus Human gammaherpesvirus 4 Human herpesvirus 4 type 2	0	0.00497055	0	0	0	0	0
Viruses dsDNA viruses, no RNA stage Herpesvirales Herpesviridae Gammaherpesvirinae Lymphocryptovirus Macacine gammaherpesvirus 4	0	0	0	0	0.0523137	0	0
Viruses dsDNA viruses, no RNA stage Herpesvirales Herpesviridae Gammaherpesvirinae Macavirus Bovine gammaherpesvirus 6	0.0587793	0.0286115	0.0889649	0	0.0139842	0.0705589	0
Viruses dsDNA viruses, no RNA stage Herpesvirales Herpesviridae Gammaherpesvirinae Percavirus Equid gammaherpesvirus 5	0	0.00446504	0	0	0	0.0289848	0
Viruses dsDNA viruses, no RNA stage Herpesvirales Herpesviridae Gammaherpesvirinae Rhadinovirus Ateline gammaherpesvirus 3	0	0	0	0	0.031314	0	0
Viruses dsDNA viruses, no RNA stage Herpesvirales Herpesviridae Gammaherpesvirinae Rhadinovirus Cricetid gammaherpesvirus 2	0	0.00978055	0	0	0	0	0
Viruses dsDNA viruses, no RNA stage Herpesvirales Herpesviridae Gammaherpesvirinae Rhadinovirus Human gammaherpesvirus 8	0.0311395	0.0226654	0	0	0.0371309	0.0651685	0
Viruses dsDNA viruses, no RNA stage Herpesvirales Herpesviridae Gammaherpesvirinae Rhadinovirus Saimiriine gammaherpesvirus 2	0.021061	0	0.00722319	0	0	0	0
Viruses dsDNA viruses, no RNA stage Herpesvirales Herpesviridae Gammaherpesvirinae unclassified Gammaherpesvirinae Myotis gammaherpesvirus 8	0	0	0.00380392	0	0	0	0
Viruses dsDNA viruses, no RNA stage Herpesvirales unclassified Herpesvirales Abalone herpesvirus Victoria/AUS/2009	0.0118618	0.00670808	0.0543502	0	0.0114053	0	0.207229
Viruses dsDNA viruses, no RNA stage Iridoviridae Chloriridovirus Invertebrate iridescent virus 3	0	0.0153	0.0129693	0	0	0	0
Viruses dsDNA viruses, no RNA stage Iridoviridae Iridovirus Invertebrate iridescent virus 6	0	0.0199409	0.0285055	0	0	0	0
Viruses dsDNA viruses, no RNA stage Iridoviridae Iridovirus unclassified Iridovirus Invertebrate iridescent virus 30	0	0.180171	0	0	0	0	0
Viruses dsDNA viruses, no RNA stage Iridoviridae Iridovirus unclassified Iridovirus Invertebrate iridescent virus 31 Armadillidium vulgare iridescent virus	0	0.0405126	0.037234	0.14307	0	0.105439	0
Viruses dsDNA viruses, no RNA stage Iridoviridae Iridovirus unclassified Iridovirus Invertebrate iridescent virus 9 Wiseana iridescent virus	0.0533516	0	0.0720939	0	0	0.121141	0
Viruses dsDNA viruses, no RNA stage Iridoviridae Iridovirus unclassified Iridovirus Invertebrate iridovirus 22	0	0.0025578	0	0	0	0	0
Viruses dsDNA viruses, no RNA stage Iridoviridae Iridovirus unclassified Iridovirus Invertebrate iridovirus 25	0	0.00463708	0.0309109	0	0	0	0
Viruses dsDNA viruses, no RNA stage Iridoviridae Lymphocystivirus Lymphocystis disease virus 1	0	0.0233293	0.0237078	0	0.0225917	0	0
Viruses dsDNA viruses, no RNA stage Iridoviridae Lymphocystivirus unclassified Lymphocystivirus Lymphocystis disease virus - isolate China	0.131129	0.0868513	0.0832539	2.73483	0.0432935	0.106934	0
Viruses dsDNA viruses, no RNA stage Iridoviridae Megalocytivirus Infectious spleen and kidney necrosis virus	0	0	0	0	0	0.0317077	0
Viruses dsDNA viruses, no RNA stage Iridoviridae Ranavirus Ambystoma tigrinum virus	0	0.0276497	0	0	0	0	0
Viruses dsDNA viruses, no RNA stage Iridoviridae Ranavirus European catfish virus	0	0	0	0	0.01366	0	0
Viruses dsDNA viruses, no RNA stage Iridoviridae Ranavirus unclassified Ranavirus Singapore grouper iridovirus	0.031058	0.00889792	0.00469619	0	0.0539171	0.0313898	0
Viruses dsDNA viruses, no RNA stage Iridoviridae unclassified Iridoviridae Anopheles minimus irodovirus	0	0	0.000887059	0	0	0	0
Viruses dsDNA viruses, no RNA stage Iridoviridae unclassified Iridoviridae Cod iridovirus Ranavirus maximus	0	0	0.0166293	0	0	0	0
Viruses dsDNA viruses, no RNA stage Iridoviridae unclassified Iridoviridae Scale drop disease virus	0.0730709	0.0110204	0.0592858	0.13396	0.126064	0.281083	0.537388
Viruses dsDNA viruses, no RNA stage Ligamenvirales Lipothrixviridae Betalipothrixvirus Acidianus filamentous virus 9	0	0.0107986	0.0147852	0	0	0	0
Viruses dsDNA viruses, no RNA stage Ligamenvirales Lipothrixviridae Deltalipothrixvirus Acidianus filamentous virus 2	0	0.00434906	0.0046817	0	0	0	0
Viruses dsDNA viruses, no RNA stage Ligamenvirales Rudiviridae Rudivirus unclassified Rudivirus Sulfolobales Mexican rudivirus 1	0	0	0.0202306	0	0	0	0
Viruses dsDNA viruses, no RNA stage Marseilleviridae Marseillevirus unclassified Marseillevirus Brazilian marseillevirus	0	0.0264405	0.00126841	0	0	0	0.897882
Viruses dsDNA viruses, no RNA stage Marseilleviridae unassigned Marseilleviridae Lausannevirus	0.0358732	0.0185133	0.0239207	0	0.0372601	0.0989113	0
Viruses dsDNA viruses, no RNA stage Marseilleviridae unclassified Marseilleviridae Golden mussel marseillevirus	0	0.0172338	0.0133056	0	0.0214034	0	0
Viruses dsDNA viruses, no RNA stage Marseilleviridae unclassified Marseilleviridae Melbournevirus	0.228109	0.0641662	0.0554719	0.145736	0.368354	0.138959	2.07008
Viruses dsDNA viruses, no RNA stage Marseilleviridae unclassified Marseilleviridae Tokyovirus A1	0.0334426	0.0193431	0.0553335	0	0	0.0909459	0
Viruses dsDNA viruses, no RNA stage Mimiviridae	0	0.00397482	0	0	0	0	0
Viruses dsDNA viruses, no RNA stage Mimiviridae Cafeteriavirus Cafeteria roenbergensis virus Cafeteria roenbergensis virus BV-PW1	0.175471	0.289463	0.942226	0.607522	1.45716	0.649541	1.70774
Viruses dsDNA viruses, no RNA stage Mimiviridae Mimivirus Acanthamoeba polyphaga mimivirus	0.480662	0.493551	0.770247	0.863495	0.650795	0.609145	2.66429
Viruses dsDNA viruses, no RNA stage Mimiviridae unclassified Mimiviridae Megavirus chiliensis	0.386816	0.635151	0.970388	1.65834	1.05841	0.801158	0.196069
Viruses dsDNA viruses, no RNA stage Mimiviridae unclassified Mimiviridae Moumouvirus Acanthamoeba polyphaga moumouvirus	0.301871	0.599869	1.03567	0.360752	0.833443	1.85486	3.26765
Viruses dsDNA viruses, no RNA stage Mimiviridae unclassified Mimiviridae Yellowstone lake mimivirus	0.0265048	0.0212662	0.0340255	0	0.0849623	0.00871445	0
Viruses dsDNA viruses, no RNA stage Nimaviridae Whispovirus White spot syndrome virus	0	0	0.00241638	0	0	0	0
Viruses dsDNA viruses, no RNA stage Nudiviridae Alphanudivirus Oryctes rhinoceros nudivirus	0	0	0	0	0	0.0117741	0
Viruses dsDNA viruses, no RNA stage Nudiviridae Betanudivirus Heliothis zea nudivirus Helicoverpa zea nudivirus 2	0.118189	0.0512392	0.103615	0.15714	0.217428	0.173659	1.23842
Viruses dsDNA viruses, no RNA stage Phycodnaviridae	0	0	0.0809993	0	0	0	0
Viruses dsDNA viruses, no RNA stage Phycodnaviridae Chlorovirus	0	0	0.0105538	0	0	0.0122782	0
Viruses dsDNA viruses, no RNA stage Phycodnaviridae Chlorovirus Acanthocystis turfacea Chlorella virus 1	0.164607	0.137087	0.501115	0.363058	0.231881	0.37405	0.029784
Viruses dsDNA viruses, no RNA stage Phycodnaviridae Chlorovirus Paramecium bursaria Chlorella virus 1	0.124173	0.0750423	0.331585	0	0.0668093	0.174695	0
Viruses dsDNA viruses, no RNA stage Phycodnaviridae Chlorovirus Paramecium bursaria Chlorella virus A1 Paramecium bursaria Chlorella virus FR483	0.213815	0.121363	0.327096	0.20543	0.284956	0.273448	0
Viruses dsDNA viruses, no RNA stage Phycodnaviridae Chlorovirus Paramecium bursaria Chlorella virus NY2A	0.025278	0.0387014	0.145475	0.305911	0.0470556	0.0772946	0.146806
Viruses dsDNA viruses, no RNA stage Phycodnaviridae Chlorovirus unclassified Chlorovirus Only Syngen Nebraska virus 5	0.182604	0.451759	0.854786	0.275089	0.709531	0.739401	0.837884
Viruses dsDNA viruses, no RNA stage Phycodnaviridae Chlorovirus unclassified Chlorovirus Paramecium bursaria Chlorella virus AR158	0.165064	0.0806824	0.415976	0.194352	0.281087	0.37802	0.0547303
Viruses dsDNA viruses, no RNA stage Phycodnaviridae Coccolithovirus Emiliania huxleyi virus 86	0.157386	0.125218	0.271151	0.195141	0.372832	0.290234	1.74621
Viruses dsDNA viruses, no RNA stage Phycodnaviridae Phaeovirus Ectocarpus siliculosus virus 1	0.146611	0.0930476	0.750325	0.466107	0.624598	0.479308	0.174159
Viruses dsDNA viruses, no RNA stage Phycodnaviridae Phaeovirus Feldmannia species virus	0.125801	0.0536591	0.466414	0.252919	0.228592	0.20117	0
Viruses dsDNA viruses, no RNA stage Phycodnaviridae Prasinovirus Ostreococcus tauri virus OtV5	0.00764308	0.00953723	0.0604419	0	0	0.0113642	0.0548285
Viruses dsDNA viruses, no RNA stage Phycodnaviridae Prasinovirus unclassified Prasinovirus Bathycoccus sp. RCC1105 virus BpV Bathycoccus sp. RCC1105 virus BpV1	0.428401	0.229235	0.568438	0.185415	0.428495	0.661804	0.229384
Viruses dsDNA viruses, no RNA stage Phycodnaviridae Prasinovirus unclassified Prasinovirus Micromonas sp. RCC1109 virus MpV1	0.114768	0.0536339	0.363091	0	0.25344	0.192051	0.45307
Viruses dsDNA viruses, no RNA stage Phycodnaviridae Prasinovirus unclassified Prasinovirus Ostreococcus lucimarinus virus 1	0.0551861	0.0127441	0.0911382	0	0.141197	0.206267	0
Viruses dsDNA viruses, no RNA stage Phycodnaviridae Prasinovirus unclassified Prasinovirus Ostreococcus lucimarinus virus 2	0	0.0439994	0.0775045	0	0.0857494	0.209878	2.22687
Viruses dsDNA viruses, no RNA stage Phycodnaviridae Prasinovirus unclassified Prasinovirus Ostreococcus lucimarinus virus 7	0	0.0160615	0.143273	0.059667	0.0513985	0.138385	0.0542181
Viruses dsDNA viruses, no RNA stage Phycodnaviridae Prasinovirus unclassified Prasinovirus Ostreococcus mediterraneus virus 1	0	0.0126973	0.0940032	0	0.0339236	0.100392	0
Viruses dsDNA viruses, no RNA stage Phycodnaviridae Prymnesiovirus unclassified Prymnesiovirus Phaeocystis globosa virus	1.74765	1.18035	0.517605	0.424156	0.456817	0.37465	0.839337
Viruses dsDNA viruses, no RNA stage Phycodnaviridae unclassified Phycodnaviridae	0	0	0	0	0	0.0157463	0
Viruses dsDNA viruses, no RNA stage Phycodnaviridae unclassified Phycodnaviridae Aureococcus anophagefferens virus	0.707528	0.508262	1.15994	0.369934	1.38624	2.20587	4.99128
Viruses dsDNA viruses, no RNA stage Phycodnaviridae unclassified Phycodnaviridae Chrysochromulina ericina virus	1.15639	0.304694	0.926288	0.24609	1.79294	0.976396	6.77685
Viruses dsDNA viruses, no RNA stage Phycodnaviridae unclassified Phycodnaviridae Ostreococcus tauri virus 1	0.0442647	0.0229343	0.0160681	0	0.0283539	0.178926	0
Viruses dsDNA viruses, no RNA stage Phycodnaviridae unclassified Phycodnaviridae Ostreococcus tauri virus 2	0.00648452	0.0382927	0.111598	0	0.0610774	0.0916222	0
Viruses dsDNA viruses, no RNA stage Phycodnaviridae unclassified Phycodnaviridae Yellowstone lake phycodnavirus 1	0.141448	0.0583145	0.234912	0	0.306268	0.284821	0
Viruses dsDNA viruses, no RNA stage Phycodnaviridae unclassified Phycodnaviridae Yellowstone lake phycodnavirus 2	1.27397	0.0411584	0.119415	0	0.114052	0.110073	0.124704
Viruses dsDNA viruses, no RNA stage Phycodnaviridae unclassified Phycodnaviridae Yellowstone lake phycodnavirus 3	0.0546733	0.046115	0.0166905	0	0.115071	0.0389353	0
Viruses dsDNA viruses, no RNA stage Plasmaviridae Plasmavirus Acholeplasma phage L2	0	0.00744464	0	0	0	0	0
Viruses dsDNA viruses, no RNA stage Polydnaviridae Bracovirus Cotesia congregata bracovirus	0.0737131	0	0.020189	0	0	0.0640147	0
Viruses dsDNA viruses, no RNA stage Polydnaviridae Ichnovirus Glypta fumiferanae ichnovirus	0	0.00830699	0	0	0	0	0
Viruses dsDNA viruses, no RNA stage Poxviridae Chordopoxvirinae Avipoxvirus Canarypox virus	0.417761	0.157613	0.297871	0.259952	1.37702	0.552553	0.939605
Viruses dsDNA viruses, no RNA stage Poxviridae Chordopoxvirinae Avipoxvirus Fowlpox virus	0	0.00860764	0.0492603	0	0.0688357	0	0
Viruses dsDNA viruses, no RNA stage Poxviridae Chordopoxvirinae Avipoxvirus Pigeonpox virus	0	0.0276651	0.0294989	0	0	0.124865	0
Viruses dsDNA viruses, no RNA stage Poxviridae Chordopoxvirinae Avipoxvirus Turkeypox virus	0	0.0102801	0	0	0.00482488	0.0443721	0.429874
Viruses dsDNA viruses, no RNA stage Poxviridae Chordopoxvirinae Avipoxvirus unclassified Avipoxvirus Penguinpox virus	0	0	0.0186495	0	0	0.0360951	0.519773
Viruses dsDNA viruses, no RNA stage Poxviridae Chordopoxvirinae Capripoxvirus Sheeppox virus	0	0	0	0	0.0346659	0	0
Viruses dsDNA viruses, no RNA stage Poxviridae Chordopoxvirinae Cervidpoxvirus unclassified Cervidpoxvirus Deerpox virus W-848-83	0.302568	0.0737399	0.0736405	0	0.365834	0.375432	1.72383
Viruses dsDNA viruses, no RNA stage Poxviridae Chordopoxvirinae Leporipoxvirus Myxoma virus	0.0384235	0	0	0	0	0.0324337	0.923481
Viruses dsDNA viruses, no RNA stage Poxviridae Chordopoxvirinae Leporipoxvirus Rabbit fibroma virus	0	0.035131	0.0278334	0	0.0557791	0	0
Viruses dsDNA viruses, no RNA stage Poxviridae Chordopoxvirinae Molluscipoxvirus Molluscum contagiosum virus Molluscum contagiosum virus subtype 1	0.10273	0.030622	0.0607414	0	0.177018	0.186224	0.42345
Viruses dsDNA viruses, no RNA stage Poxviridae Chordopoxvirinae Orthopoxvirus Camelpox virus	0	0	0.0131258	0	0	0	0
Viruses dsDNA viruses, no RNA stage Poxviridae Chordopoxvirinae Orthopoxvirus Cowpox virus	0.027542	0.0164156	0	0	0.109913	0.0781714	1.03791
Viruses dsDNA viruses, no RNA stage Poxviridae Chordopoxvirinae Orthopoxvirus Ectromelia virus	0.038454	0.0135038	0	0	0.0986255	0.088486	0
Viruses dsDNA viruses, no RNA stage Poxviridae Chordopoxvirinae Orthopoxvirus Monkeypox virus Monkeypox virus Zaire-96-I-16	0	0.00764812	0.0107266	0	0.0168022	0	0
Viruses dsDNA viruses, no RNA stage Poxviridae Chordopoxvirinae Orthopoxvirus Raccoonpox virus	0.0726139	0.0132281	0	0	0.111921	0.0949052	0.978529
Viruses dsDNA viruses, no RNA stage Poxviridae Chordopoxvirinae Orthopoxvirus Skunkpox virus	0.187902	0	0.0769881	0	0.0547722	0.0583745	0.467926
Viruses dsDNA viruses, no RNA stage Poxviridae Chordopoxvirinae Orthopoxvirus Taterapox virus	0	0	0.0170446	0	0	0	0
Viruses dsDNA viruses, no RNA stage Poxviridae Chordopoxvirinae Orthopoxvirus unclassified Orthopoxvirus Yoka poxvirus	0	0.0127146	0.0114152	0	0	0.0255295	1.15505
Viruses dsDNA viruses, no RNA stage Poxviridae Chordopoxvirinae Orthopoxvirus Variola virus	0.102989	0.0439885	0.0521515	0	0.148108	0.191656	0
Viruses dsDNA viruses, no RNA stage Poxviridae Chordopoxvirinae Orthopoxvirus Volepox virus	0.139252	0.0623568	0.106543	0	0.352821	0.267554	0.74245
Viruses dsDNA viruses, no RNA stage Poxviridae Chordopoxvirinae Suipoxvirus Swinepox virus	0	0.00416254	0	0	0	0	0
Viruses dsDNA viruses, no RNA stage Poxviridae Chordopoxvirinae unassigned Chordopoxvirinae Squirrelpox virus	0.252533	0.0585073	0	0	0.0738553	0.261984	0.904325
Viruses dsDNA viruses, no RNA stage Poxviridae Chordopoxvirinae unclassified Chordopoxvirinae BeAn 58058 virus	0	0.0251749	0	0	0.0696413	0.157065	1.66599
Viruses dsDNA viruses, no RNA stage Poxviridae Chordopoxvirinae Yatapoxvirus Tanapox virus Yaba-like disease virus	0.161497	0.0207727	0.0297365	0	0.277791	0.150222	1.48399
Viruses dsDNA viruses, no RNA stage Poxviridae Chordopoxvirinae Yatapoxvirus Yaba monkey tumor virus	0.0227495	0.0040267	0.0384191	0	0	0	2.94247
Viruses dsDNA viruses, no RNA stage Poxviridae Entomopoxvirinae Alphaentomopoxvirus Anomala cuprea entomopoxvirus	0.0597728	0.0513869	0.385017	0.0334809	0.431256	0.305946	0
Viruses dsDNA viruses, no RNA stage Poxviridae Entomopoxvirinae Betaentomopoxvirus Amsacta moorei entomopoxvirus	0.384696	0	0.161162	0	0.0233599	0.095254	0.0360155
Viruses dsDNA viruses, no RNA stage Poxviridae Entomopoxvirinae Betaentomopoxvirus Choristoneura biennis entomopoxvirus	0	0.00802137	0	0	0	0	0
Viruses dsDNA viruses, no RNA stage Poxviridae Entomopoxvirinae Betaentomopoxvirus unclassified Betaentomopoxvirus Choristoneura rosaceana entomopoxvirus 'L'	0	0	0	0	0	0.017941	0
Viruses dsDNA viruses, no RNA stage Poxviridae Entomopoxvirinae Betaentomopoxvirus unclassified Betaentomopoxvirus Mythimna separata entomopoxvirus 'L'	0.0177217	0.015653	0.00556374	0	0	0	0
Viruses dsDNA viruses, no RNA stage Poxviridae Entomopoxvirinae unclassified Entomopoxvirinae Melanoplus sanguinipes entomopoxvirus	0	0	0.00464043	0	0	0.0198608	0.06321
Viruses dsDNA viruses, no RNA stage Poxviridae unclassified Poxviridae Cotia virus Cotia virus SPAn232	0.0514506	0.0140214	0.0179448	0	0.171795	0.0412382	2.95398
Viruses dsDNA viruses, no RNA stage Poxviridae unclassified Poxviridae Salmon gill poxvirus	0	0.00762623	0.0181813	0	0	0.0112449	0
Viruses dsDNA viruses, no RNA stage Tectiviridae Tectivirus unclassified Tectivirus Bacillus phage Wip1	0	0	0.0135144	0	0	0	0
Viruses dsDNA viruses, no RNA stage unclassified dsDNA phages	0.224135	0.478166	0.172411	0.707227	0.164524	0.038732	0
Viruses dsDNA viruses, no RNA stage unclassified dsDNA phages Bacillus phage BalMu-1	0.0212366	0.0270149	0	0.0331126	0.0659835	0.0248513	0
Viruses dsDNA viruses, no RNA stage unclassified dsDNA phages Clostridium phage phiCT19406C	0	0	0.0123079	0	0.00880902	0	0
Viruses dsDNA viruses, no RNA stage unclassified dsDNA phages Clostridium phage phiCT453A	0.0301434	0.0257085	0.265548	0	0.0421622	0.0179288	0
Viruses dsDNA viruses, no RNA stage unclassified dsDNA phages Clostridium phage phiCT9441A	0	0.00315583	0	0	0	0	0
Viruses dsDNA viruses, no RNA stage unclassified dsDNA phages Clostridium phage phiCTC2A	0.0208118	0.0454236	0.0543065	0	0.0209703	0.0188897	0
Viruses dsDNA viruses, no RNA stage unclassified dsDNA phages Clostridium phage phiCTC2B	0.137011	0.0362141	0.134692	0	0.0488816	0.0960082	0
Viruses dsDNA viruses, no RNA stage unclassified dsDNA phages Cyanophage KBS-P-1A	0	0.0214366	0.044793	0	0	0.0119227	0
Viruses dsDNA viruses, no RNA stage unclassified dsDNA phages Cyanophage KBS-S-2A	0.0601931	0.0347779	0.0657806	0	0.0260956	0.0401237	0
Viruses dsDNA viruses, no RNA stage unclassified dsDNA phages Cyanophage MED4-117	0	0	0.0192109	0	0	0	0
Viruses dsDNA viruses, no RNA stage unclassified dsDNA phages Cyanophage Syn30	0.0192612	0	0.0232653	0	0.0142392	0.0431407	0
Viruses dsDNA viruses, no RNA stage unclassified dsDNA phages Deep-sea thermophilic phage D6E	0.09575	0.0625367	0.0731498	0	0.0606787	0.0425601	0
Viruses dsDNA viruses, no RNA stage unclassified dsDNA phages Flavobacterium phage 6H	0.0328681	0.325324	0.0728175	0.336393	0.0455499	0.0970945	0
Viruses dsDNA viruses, no RNA stage unclassified dsDNA phages Idiomarinaceae phage 1N2-2	5.6964	0.241648	0.342096	0	0.00650603	0.0505431	0
Viruses dsDNA viruses, no RNA stage unclassified dsDNA phages Loktanella phage pCB2051-A	0.0363095	0.0739495	0.150922	0	0.00996652	0.0108794	0
Viruses dsDNA viruses, no RNA stage unclassified dsDNA phages Marinomonas phage P12026	3.55585	0.0605847	0.0862813	0	0.134315	0.0356826	0
Viruses dsDNA viruses, no RNA stage unclassified dsDNA phages Oenococcus phage phi9805	0	0.0120762	0.0166977	0	0.00676488	0	0
Viruses dsDNA viruses, no RNA stage unclassified dsDNA phages Oenococcus phage phiS11	0	0	0.0131603	0	0.00393222	0	0
Viruses dsDNA viruses, no RNA stage unclassified dsDNA phages Persicivirga phage P12024L	0.110736	0.476756	0.260721	0	0.901096	0	0
Viruses dsDNA viruses, no RNA stage unclassified dsDNA phages Persicivirga phage P12024S	0.0677773	0.336873	0.159098	0	0	0	0
Viruses dsDNA viruses, no RNA stage unclassified dsDNA phages Phormidium phage MIS-PhV1A	0	0	0.0322818	0	0	0.0097069	0
Viruses dsDNA viruses, no RNA stage unclassified dsDNA phages Phormidium phage MIS-PhV1B	0.0112241	0	0	0	0.0274887	0	0
Viruses dsDNA viruses, no RNA stage unclassified dsDNA phages Prochlorococcus phage P-GSP1	0.0377913	0.0132054	0.0369619	0	0	0	0
Viruses dsDNA viruses, no RNA stage unclassified dsDNA phages Prochlorococcus phage P-SSP3	0	0.00466799	0	0	0	0	0
Viruses dsDNA viruses, no RNA stage unclassified dsDNA phages Pseudomonas phage O4	0.00838754	0.103362	0.243629	0	0.0318654	0	0
Viruses dsDNA viruses, no RNA stage unclassified dsDNA phages Pseudomonas phage PA11	0.0736646	0.0370869	0.0361805	0	0	0	0
Viruses dsDNA viruses, no RNA stage unclassified dsDNA phages Pseudomonas phage vB_PaeP_Tr60_Ab31	0.152229	0.0855	0.23902	0.276241	0.406429	0.0906214	0
Viruses dsDNA viruses, no RNA stage unclassified dsDNA phages Rhodobacter phage RcapNL	0.487668	0.0795394	0.129383	0.467014	0.148243	0.0537483	0
Viruses dsDNA viruses, no RNA stage unclassified dsDNA phages Salicola phage CGphi29	0.0546903	0.101109	0.0826299	0	0.0194576	0.0639659	0
Viruses dsDNA viruses, no RNA stage unclassified dsDNA phages Salisaeta icosahedral phage 1	0	0.0188291	0.0417439	0	0.0299711	0.0213424	0.206373
Viruses dsDNA viruses, no RNA stage unclassified dsDNA phages Staphylococcus phage PT1028	0	0	0	0	0.105158	0	0
Viruses dsDNA viruses, no RNA stage unclassified dsDNA phages Sulfitobacter phage NYA-2014a	0.300935	3.784	0.884495	1.86554	0.270688	0.150536	0
Viruses dsDNA viruses, no RNA stage unclassified dsDNA phages Sulfitobacter phage pCB2047-A	0.0537891	1.04653	1.2377	0.200627	0.0885958	0.0628391	0
Viruses dsDNA viruses, no RNA stage unclassified dsDNA phages Sulfitobacter phage pCB2047-C	0.0130728	0.020243	0.117166	0.220112	0.038684	0.0435523	0
Viruses dsDNA viruses, no RNA stage unclassified dsDNA phages Synechococcus phage S-CBP2	0	0.00755654	0	0	0	0	0
Viruses dsDNA viruses, no RNA stage unclassified dsDNA phages Synechococcus phage S-CBP3	0	0.0257848	0.00706967	0	0	0	0
Viruses dsDNA viruses, no RNA stage unclassified dsDNA phages Vibrio phage douglas 12A4	0.0429599	0.00906795	0.14958	0	0	0	0
Viruses dsDNA viruses, no RNA stage unclassified dsDNA phages Vibrio phage eugene 12A10	0	0.00942483	0.00594074	0	0	0.0318779	0
Viruses dsDNA viruses, no RNA stage unclassified dsDNA phages Vibrio phage helene 12B3	0	0.0846163	0.0905242	0	0	0	0
Viruses dsDNA viruses, no RNA stage unclassified dsDNA phages Vibrio phage henriette 12B8	0	0.00417584	0	0	0.0455195	0	0
Viruses dsDNA viruses, no RNA stage unclassified dsDNA phages Vibrio phage PWH3a-P1	0	0.01916	0.0198739	3.51778	0.0715123	0	0
Viruses dsDNA viruses, no RNA stage unclassified dsDNA phages Vibrio phage pYD38-A	0.0575808	0.00955088	0.00342151	0	0.0356833	0.00819752	0
Viruses dsDNA viruses, no RNA stage unclassified dsDNA phages Vibrio phage qdvp001	0.031283	0.0264018	0.0134308	0	0.0795512	0	0
Viruses dsDNA viruses, no RNA stage unclassified dsDNA phages Vibrio phage VBM1	0.0215372	0.0101441	0	0	0.0163382	0.0128315	0
Viruses dsDNA viruses, no RNA stage unclassified dsDNA viruses	0.0306634	0.00649973	0.023932	0	0	0	0
Viruses dsDNA viruses, no RNA stage unclassified dsDNA viruses Abalone shriveling syndrome-associated virus	0.0199964	0.0117516	0.0446565	0.0718413	0	0	0
Viruses dsDNA viruses, no RNA stage unclassified dsDNA viruses Dunaliella viridis virus SI2	0.1558	0.883081	0.589052	0	0.0363147	0.203864	0
Viruses dsDNA viruses, no RNA stage unclassified dsDNA viruses Micromonas pusilla virus 12T	0.184254	0.316205	0.0816065	0	0.0901196	1.00183	2.50516
Viruses dsDNA viruses, no RNA stage unclassified dsDNA viruses Ostreococcus lucimarinus virus OlV5	0	0.005506	0.0269173	0	0.0312315	0.0111649	0
Viruses dsDNA viruses, no RNA stage unclassified dsDNA viruses Pandoravirus dulcis	0.103986	0.0978234	0.284744	0.0437199	0.333434	0.231247	0
Viruses dsDNA viruses, no RNA stage unclassified dsDNA viruses Pandoravirus inopinatum	0.235859	0.0451133	0.370705	0	0.311662	0.456799	0.110971
Viruses dsDNA viruses, no RNA stage unclassified dsDNA viruses Pandoravirus salinus	0.1203	0.059073	0.544795	0.130087	0.437492	0.293253	4.16883
Viruses dsDNA viruses, no RNA stage unclassified dsDNA viruses Pithovirus Pithovirus sibericum	0.185714	0.2558	0.573091	0.173597	0.0958437	0.464018	0
Viruses dsDNA viruses, no RNA stage unclassified dsDNA viruses Sulfolobales Virus YNP2	0.0218153	0.00319309	0.0580283	0	0	0.0614576	0
Viruses dsDNA viruses, no RNA stage unclassified dsDNA viruses Tetraselmis viridis virus S20	0.065838	0.0148176	0.106575	0.195742	0.0207847	0.0329853	0
Viruses dsDNA viruses, no RNA stage unclassified dsDNA viruses unclassified archaeal dsDNA viruses Haloviruses Halovirus HCTV-1	0	0.0050888	0.0221396	0	0	0.0239796	0
Viruses dsDNA viruses, no RNA stage unclassified dsDNA viruses unclassified archaeal dsDNA viruses Haloviruses Halovirus HCTV-2	0	0.00366459	0	0	0	0	0
Viruses dsDNA viruses, no RNA stage unclassified dsDNA viruses unclassified archaeal dsDNA viruses Haloviruses Halovirus HF1	0	0.0062092	0.00959722	0	0	0	0
Viruses dsDNA viruses, no RNA stage unclassified dsDNA viruses unclassified archaeal dsDNA viruses Haloviruses Halovirus HGTV-1	0.136098	0.0501347	0.142853	0	0.213312	0.107404	0
Viruses dsDNA viruses, no RNA stage unclassified dsDNA viruses unclassified archaeal dsDNA viruses Haloviruses Halovirus HHTV-2	0	0	0	0	0.0208025	0	0
Viruses dsDNA viruses, no RNA stage unclassified dsDNA viruses unclassified archaeal dsDNA viruses Haloviruses Halovirus HRTV-5	0	0	0	0	0	0.0414473	0
Viruses dsDNA viruses, no RNA stage unclassified dsDNA viruses unclassified archaeal dsDNA viruses Haloviruses Halovirus HVTV-1	0	0	0.0162547	0	0	0	0

## Sheet: RPKM_ssDNA_virome
Taxonomy	PBI1	PBI2	PBI3	PBI4s	PBOs	PBI4b	PBOb
Viruses ssDNA viruses	27.6593	0	0	0	0	61.6516	0
Viruses ssDNA viruses Circoviridae	97.5945	0	0	0	0	0	0
Viruses ssDNA viruses Circoviridae Circovirus Canine circovirus	6.67056	0	0	0	0	0	0
Viruses ssDNA viruses Circoviridae Circovirus unclassified Circovirus Bat circovirus	30.3364	0	0	0	0	0	0
Viruses ssDNA viruses Circoviridae Circovirus unclassified Circovirus Mink circovirus	33.1715	0	0	0	0	0	0
Viruses ssDNA viruses Circoviridae Circovirus unclassified Circovirus Silurus glanis circovirus	297.515	0	0	0	0	0	0
Viruses ssDNA viruses Circoviridae environmental samples Circoviridae 11 LDMD-2013	14.8091	0	0	0	0	0	0
Viruses ssDNA viruses Circoviridae environmental samples Circoviridae 15 LDMD-2013	49.2047	0	0	0	0	66.5465	0
Viruses ssDNA viruses Circoviridae environmental samples Circoviridae 17 LDMD-2013 Circoviridae 4 LDMD-2013	0	0	0	0	0	45.4217	0
Viruses ssDNA viruses Circoviridae environmental samples Circoviridae 19 LDMD-2013	40.1808	13.3561	0	0	0	0	0
Viruses ssDNA viruses Circoviridae environmental samples Circoviridae 2 LDMD-2013	88.9559	0	0	0	0	0	0
Viruses ssDNA viruses Circoviridae environmental samples Circoviridae 21 LDMD-2013	0	6.37294	0	0	0	127.768	0
Viruses ssDNA viruses Circoviridae environmental samples Circoviridae 3 LDMD-2013	0	17.697	0	0	0	0	0
Viruses ssDNA viruses Circoviridae environmental samples Circoviridae 7 LDMD-2013	4.30738	0	0	0	0	0	0
Viruses ssDNA viruses Circoviridae unclassified Circoviridae	150.516	0	0	0	0	0	0
Viruses ssDNA viruses Circoviridae unclassified Circoviridae Avon-Heathcote Estuary associated circular virus 1	32.6775	50.7236	0	0	0	0	0
Viruses ssDNA viruses Circoviridae unclassified Circoviridae Avon-Heathcote Estuary associated circular virus 10	0	0	11.6075	0	0	0	0
Viruses ssDNA viruses Circoviridae unclassified Circoviridae Avon-Heathcote Estuary associated circular virus 12	92.7692	0	0	0	0	0	0
Viruses ssDNA viruses Circoviridae unclassified Circoviridae Avon-Heathcote Estuary associated circular virus 15	19.174	0	0	0	0	0	0
Viruses ssDNA viruses Circoviridae unclassified Circoviridae Avon-Heathcote Estuary associated circular virus 19	21.5293	0	0	0	0	0	0
Viruses ssDNA viruses Circoviridae unclassified Circoviridae Avon-Heathcote Estuary associated circular virus 21	0	6.11746	0	0	0	0	0
Viruses ssDNA viruses Circoviridae unclassified Circoviridae Avon-Heathcote Estuary associated circular virus 22	241.815	58.6073	0	0	0	79.0733	0
Viruses ssDNA viruses Circoviridae unclassified Circoviridae Avon-Heathcote Estuary associated circular virus 23	0	15.7729	36.8245	0	0	0	0
Viruses ssDNA viruses Circoviridae unclassified Circoviridae Avon-Heathcote Estuary associated circular virus 27	95.3195	17.0926	0	0	0	0	0
Viruses ssDNA viruses Circoviridae unclassified Circoviridae Avon-Heathcote Estuary associated circular virus 28	129.258	50.3026	14.2619	0	0	56.0746	0
Viruses ssDNA viruses Circoviridae unclassified Circoviridae Avon-Heathcote Estuary associated circular virus 29	28.5602	10.0896	0	0	0	0	0
Viruses ssDNA viruses Circoviridae unclassified Circoviridae Avon-Heathcote Estuary associated circular virus 5	18.2006	0	0	0	0	99.5455	0
Viruses ssDNA viruses Circoviridae unclassified Circoviridae Avon-Heathcote Estuary associated circular virus 6	0	103.817	0	0	0	0	0
Viruses ssDNA viruses Circoviridae unclassified Circoviridae Avon-Heathcote Estuary associated circular virus 8	910.113	351.297	0	0	160.261	558.132	0
Viruses ssDNA viruses Circoviridae unclassified Circoviridae Callinectes ornatus blue crab associated circular virus	0	0	0	0	105.4	0	0
Viruses ssDNA viruses Circoviridae unclassified Circoviridae Circovirus-like genome DCCV-3	0	0	0	0	0	21.0002	0
Viruses ssDNA viruses Circoviridae unclassified Circoviridae Circovirus-like genome DCCV-4	19.9295	0	0	0	0	0	0
Viruses ssDNA viruses Circoviridae unclassified Circoviridae Circovirus-like genome DHCV-5	85.5964	0	0	0	0	0	0
Viruses ssDNA viruses Circoviridae unclassified Circoviridae Fiddler Crab associated circular virus	1076.4	1027.14	50.9789	0	108.153	380.472	0
Viruses ssDNA viruses Circoviridae unclassified Circoviridae Hermit crab associated circular genome	0	13.9217	0	0	0	0	0
Viruses ssDNA viruses Circoviridae unclassified Circoviridae Littorina sp. associated circular virus	43.9425	11.7948	0	0	0	0	0
Viruses ssDNA viruses Circoviridae unclassified Circoviridae Marine snail associated circular virus	15.8303	0	0	0	0	0	0
Viruses ssDNA viruses Circoviridae unclassified Circoviridae Porcine stool-associated circular virus 5	46.3696	0	0	0	0	0	0
Viruses ssDNA viruses Circoviridae unclassified Circoviridae Primnoa pacifica coral associated circular virus	22.4546	0	0	0	0	0	0
Viruses ssDNA viruses Circoviridae unclassified Circoviridae Sicyonia brevirostris associated circular virus	818.496	331.568	34.5905	0	149.699	223.871	0
Viruses ssDNA viruses Circoviridae unclassified Circoviridae suggested genus Cyclovirus Cyclovirus VN	0	21.7694	0	0	0	0	0
Viruses ssDNA viruses Geminiviridae Begomovirus Bean golden mosaic virus	0	28.6283	0	0	0	0	0
Viruses ssDNA viruses Geminiviridae Begomovirus Tomato common mosaic virus	0	28.5469	0	0	0	120.78	0
Viruses ssDNA viruses Geminiviridae Begomovirus unclassified Begomovirus Sweet potato leaf curl Guangxi virus	0	0	0	0	0	157.608	0
Viruses ssDNA viruses Geminiviridae Curtovirus Beet curly top virus	0	74.9021	0	0	0	0	0
Viruses ssDNA viruses Inoviridae Inovirus	15849.5	0	0	0	0	0	0
Viruses ssDNA viruses Inoviridae Inovirus Enterobacteria phage fd	8285.59	0	0	0	57.1133	0	0
Viruses ssDNA viruses Inoviridae Inovirus Enterobacteria phage I2-2	11.1787	14.6268	0	0	0	0	0
Viruses ssDNA viruses Inoviridae Inovirus Enterobacteria phage If1	0	0	0	0	47.5929	0	0
Viruses ssDNA viruses Inoviridae Inovirus Enterobacteria phage Ike	17142.4	9.79282	826.275	865.076	997.267	42.1014	0
Viruses ssDNA viruses Inoviridae Inovirus Enterobacteria phage M13	77341.4	2393.39	0	851.505	1203.64	0	0
Viruses ssDNA viruses Inoviridae Inovirus Pseudomonas phage Pf3	0	0	96.4029	0	58.7948	0	0
Viruses ssDNA viruses Inoviridae Inovirus unclassified Inovirus Ralstonia phage RSM3	16.1081	8.34289	0	300.994	0	0	0
Viruses ssDNA viruses Inoviridae Inovirus unclassified Inovirus Vibrio phage VCY-phi	0	12.7201	0	0	0	0	0
Viruses ssDNA viruses Inoviridae Inovirus unclassified Inovirus Vibrio phage VFJ	0	22.5348	18.9158	0	0	0	0
Viruses ssDNA viruses Inoviridae Inovirus Vibrio phage CTX	0	0	26.5711	0	0	0	0
Viruses ssDNA viruses Inoviridae Inovirus Vibrio phage fs2	0	0	27.3866	0	51.4398	0	0
Viruses ssDNA viruses Inoviridae Plectrovirus	0	5.96139	6.96899	0	0	72.0054	195.917
Viruses ssDNA viruses Inoviridae Plectrovirus Spiroplasma phage 1-C74	0	10.6743	56.9049	0	0	46.7025	1163.52
Viruses ssDNA viruses Inoviridae Plectrovirus Spiroplasma phage 1-R8A2B	0	0	4.9213	0	0	24.9359	923.225
Viruses ssDNA viruses Inoviridae Plectrovirus unclassified Plectrovirus Spiroplasma kunkelii virus SkV1_CR2-3x	0	0	0	0	0	0	81.4692
Viruses ssDNA viruses Inoviridae Plectrovirus unclassified Plectrovirus Spiroplasma phage SVTS2	0	0	0	0	0	13.5837	105.505
Viruses ssDNA viruses Inoviridae unclassified Inoviridae Ralstonia phage 1 NP-2014	19477.4	1173.13	0	0	0	0	0
Viruses ssDNA viruses Microviridae	1429.89	91.9412	88.5288	0	27.3236	535.301	0
Viruses ssDNA viruses Microviridae Gokushovirinae	4026.62	377.401	611.228	0	401.7	2887.62	0
Viruses ssDNA viruses Microviridae Gokushovirinae Bdellomicrovirus Bdellovibrio phage phiMH2K	244.972	86.786	22.2302	0	130.464	32.2919	0
Viruses ssDNA viruses Microviridae Gokushovirinae Chlamydiamicrovirus	197.21	28.4888	0	0	0	0	0
Viruses ssDNA viruses Microviridae Gokushovirinae Chlamydiamicrovirus Chlamydia phage 1	411.831	0	0	0	0	64.8176	0
Viruses ssDNA viruses Microviridae Gokushovirinae Chlamydiamicrovirus Chlamydia phage 2	596.047	645.835	0	0	96.019	52.5753	0
Viruses ssDNA viruses Microviridae Gokushovirinae Chlamydiamicrovirus Chlamydia pneumoniae phage CPAR39	3024.43	444.303	128.243	0	310.411	317.118	0
Viruses ssDNA viruses Microviridae Gokushovirinae Chlamydiamicrovirus Guinea pig Chlamydia phage	7620.4	217.9	86.7502	0	68.3258	670.16	0
Viruses ssDNA viruses Microviridae Gokushovirinae Chlamydiamicrovirus unclassified Chlamydiamicrovirus Chlamydia phage 4	157.16	39.2857	25.3797	0	115.44	55.8562	0
Viruses ssDNA viruses Microviridae Gokushovirinae unclassified Gokushovirinae	707.003	1170.51	130.176	0	201.428	26.9148	0
Viruses ssDNA viruses Microviridae Gokushovirinae unclassified Gokushovirinae Gokushovirinae Bog1183_53	5847.89	303.329	119.423	0	237.196	1313.23	0
Viruses ssDNA viruses Microviridae Gokushovirinae unclassified Gokushovirinae Gokushovirinae Bog5712_52	1166.45	251.792	12.8009	0	314.763	376.682	0
Viruses ssDNA viruses Microviridae Gokushovirinae unclassified Gokushovirinae Gokushovirinae Bog8989_22	2687.34	993.588	228.739	0	499.986	1695.17	0
Viruses ssDNA viruses Microviridae Gokushovirinae unclassified Gokushovirinae Gokushovirinae Fen672_31	4454.09	580.142	105.903	0	468.071	433.479	0
Viruses ssDNA viruses Microviridae Gokushovirinae unclassified Gokushovirinae Gokushovirinae Fen7875_21	6930.06	963.146	193.272	0	309.237	2822.35	0
Viruses ssDNA viruses Microviridae Gokushovirinae unclassified Gokushovirinae Gokushovirinae GAIR4	147.995	0	0	0	30.4805	108.819	0
Viruses ssDNA viruses Microviridae Gokushovirinae unclassified Gokushovirinae Gokushovirinae GNX3R	3636.02	84.6343	60.1102	0	50.0541	790.897	0
Viruses ssDNA viruses Microviridae Gokushovirinae unclassified Gokushovirinae Marine gokushovirus	45753.8	8989.69	1763.3	0	5202.6	13948.8	0
Viruses ssDNA viruses Microviridae unclassified Microviridae	119.451	71.0994	106.297	0	0	0	0
Viruses ssDNA viruses Microviridae unclassified Microviridae Chimpanzee faeces associated microphage 1	138.083	19.767	48.982	0	176.284	0	0
Viruses ssDNA viruses Microviridae unclassified Microviridae Chimpanzee faeces associated microphage 2	483.707	16.3964	48.1336	0	60.3651	0	0
Viruses ssDNA viruses Microviridae unclassified Microviridae Chimpanzee faeces associated microphage 3	176.023	14.3482	0	0	0	0	0
Viruses ssDNA viruses Microviridae unclassified Microviridae Microviridae Bog9017_22	72.8544	34.0536	0	0	18.0593	0	0
Viruses ssDNA viruses Microviridae unclassified Microviridae Microviridae Fen2266_11	28.7986	22.1367	0	0	0	0	0
Viruses ssDNA viruses Microviridae unclassified Microviridae Microviridae Fen685_11	23.21	0	0	0	0	0	0
Viruses ssDNA viruses Microviridae unclassified Microviridae Microviridae Fen7786_21	10.2106	0	0	0	0	0	0
Viruses ssDNA viruses Microviridae unclassified Microviridae Microviridae Fen7918_21	151.242	76.3365	0	0	0	0	0
Viruses ssDNA viruses Microviridae unclassified Microviridae Parabacteroides phage YZ-2015a	1243.83	0	131.453	0	0	0	0
Viruses ssDNA viruses Microviridae unclassified Microviridae Parabacteroides phage YZ-2015b	178.912	15.8889	0	0	161.908	0	0
Viruses ssDNA viruses Microviridae unclassified Microviridae Pequenovirus Eel River basin pequenovirus	0	0	0	0	0	30.5429	0
Viruses ssDNA viruses unclassified ssDNA viruses Cellulophaga phage phi48:2	0	228.927	153.455	0	3460.28	0	0
Viruses ssDNA viruses unclassified ssDNA viruses Circovirus-like genome RW-C	320.524	145.493	0	0	41.8699	190.738	0
Viruses ssDNA viruses unclassified ssDNA viruses Ctenophore-associated circular virus 1	584.002	228.84	0	0	29.5373	481.735	0
Viruses ssDNA viruses unclassified ssDNA viruses Ctenophore-associated circular virus 3	202.957	53.0285	22.0465	0	0	0	0
Viruses ssDNA viruses unclassified ssDNA viruses Ctenophore-associated circular virus 4	192.897	12.8766	2.93657	0	0	0	0
Viruses ssDNA viruses unclassified ssDNA viruses Cyanoramphus nest associated circular X DNA virus	15.1166	90.7889	0	0	0	0	0
Viruses ssDNA viruses unclassified ssDNA viruses Dragonfly-associated microphage 1	0	0	0	0	0	19.1943	0
Viruses ssDNA viruses unclassified ssDNA viruses McMurdo Ice Shelf pond-associated circular DNA virus-5	76.5971	77.704	0	0	0	0	0
Viruses ssDNA viruses unclassified ssDNA viruses McMurdo Ice Shelf pond-associated circular DNA virus-8	40.2468	17.5235	0	0	0	0	0
Viruses ssDNA viruses unclassified ssDNA viruses Sewage-associated circular DNA virus-15	0	20.2557	0	0	0	0	0
Viruses ssDNA viruses unclassified ssDNA viruses Sewage-associated circular DNA virus-16	451.464	74.8232	0	0	179.087	230.573	0
Viruses ssDNA viruses unclassified ssDNA viruses Sewage-associated circular DNA virus-20	0	9.33027	0	0	0	0	0
Viruses ssDNA viruses unclassified ssDNA viruses Sewage-associated circular DNA virus-31	62.5553	0	0	0	0	0	0
Viruses ssDNA viruses unclassified ssDNA viruses Sewage-associated circular DNA virus-33	52.3345	0	0	0	0	0	0
Viruses ssDNA viruses unclassified ssDNA viruses Sewage-associated circular DNA virus-34	1129.67	498.828	12.7924	0	25.0006	531.791	0
Viruses ssDNA viruses unclassified ssDNA viruses Temperate fruit decay-associated virus	0	0	0	0	0	68.4649	0

## Sheet: %_ssDNA_virome
Taxonomy	PBI1	PBI2	PBI3	PBI4s	PBOs	PBI4b	PBOb
Viruses ssDNA viruses	0.0116472	0	0	0	0	0.206314	0
Viruses ssDNA viruses Circoviridae	0.0410964	0	0	0	0	0	0
Viruses ssDNA viruses Circoviridae Circovirus Canine circovirus	0.00280893	0	0	0	0	0	0
Viruses ssDNA viruses Circoviridae Circovirus unclassified Circovirus Bat circovirus	0.0127744	0	0	0	0	0	0
Viruses ssDNA viruses Circoviridae Circovirus unclassified Circovirus Mink circovirus	0.0139683	0	0	0	0	0	0
Viruses ssDNA viruses Circoviridae Circovirus unclassified Circovirus Silurus glanis circovirus	0.125282	0	0	0	0	0	0
Viruses ssDNA viruses Circoviridae environmental samples Circoviridae 11 LDMD-2013	0.00623604	0	0	0	0	0	0
Viruses ssDNA viruses Circoviridae environmental samples Circoviridae 15 LDMD-2013	0.0207198	0	0	0	0	0.222694	0
Viruses ssDNA viruses Circoviridae environmental samples Circoviridae 17 LDMD-2013 Circoviridae 4 LDMD-2013	0	0	0	0	0	0.152001	0
Viruses ssDNA viruses Circoviridae environmental samples Circoviridae 19 LDMD-2013	0.0169199	0.0583542	0	0	0	0	0
Viruses ssDNA viruses Circoviridae environmental samples Circoviridae 2 LDMD-2013	0.0374588	0	0	0	0	0	0
Viruses ssDNA viruses Circoviridae environmental samples Circoviridae 21 LDMD-2013	0	0.0278442	0	0	0	0.427571	0
Viruses ssDNA viruses Circoviridae environmental samples Circoviridae 3 LDMD-2013	0	0.0773202	0	0	0	0	0
Viruses ssDNA viruses Circoviridae environmental samples Circoviridae 7 LDMD-2013	0.00181381	0	0	0	0	0	0
Viruses ssDNA viruses Circoviridae unclassified Circoviridae	0.0633814	0	0	0	0	0	0
Viruses ssDNA viruses Circoviridae unclassified Circoviridae Avon-Heathcote Estuary associated circular virus 1	0.0137603	0.221617	0	0	0	0	0
Viruses ssDNA viruses Circoviridae unclassified Circoviridae Avon-Heathcote Estuary associated circular virus 10	0	0	0.2184	0	0	0	0
Viruses ssDNA viruses Circoviridae unclassified Circoviridae Avon-Heathcote Estuary associated circular virus 12	0.0390645	0	0	0	0	0	0
Viruses ssDNA viruses Circoviridae unclassified Circoviridae Avon-Heathcote Estuary associated circular virus 15	0.00807406	0	0	0	0	0	0
Viruses ssDNA viruses Circoviridae unclassified Circoviridae Avon-Heathcote Estuary associated circular virus 19	0.00906586	0	0	0	0	0	0
Viruses ssDNA viruses Circoviridae unclassified Circoviridae Avon-Heathcote Estuary associated circular virus 21	0	0.0267279	0	0	0	0	0
Viruses ssDNA viruses Circoviridae unclassified Circoviridae Avon-Heathcote Estuary associated circular virus 22	0.101827	0.256062	0	0	0	0.264615	0
Viruses ssDNA viruses Circoviridae unclassified Circoviridae Avon-Heathcote Estuary associated circular virus 23	0	0.0689136	0.692869	0	0	0	0
Viruses ssDNA viruses Circoviridae unclassified Circoviridae Avon-Heathcote Estuary associated circular virus 27	0.0401384	0.0746796	0	0	0	0	0
Viruses ssDNA viruses Circoviridae unclassified Circoviridae Avon-Heathcote Estuary associated circular virus 28	0.0544295	0.219778	0.268344	0	0	0.187651	0
Viruses ssDNA viruses Circoviridae unclassified Circoviridae Avon-Heathcote Estuary associated circular virus 29	0.0120265	0.0440828	0	0	0	0	0
Viruses ssDNA viruses Circoviridae unclassified Circoviridae Avon-Heathcote Estuary associated circular virus 5	0.00766418	0	0	0	0	0.333124	0
Viruses ssDNA viruses Circoviridae unclassified Circoviridae Avon-Heathcote Estuary associated circular virus 6	0	0.453587	0	0	0	0	0
Viruses ssDNA viruses Circoviridae unclassified Circoviridae Avon-Heathcote Estuary associated circular virus 8	0.383243	1.53486	0	0	1.03027	1.86776	0
Viruses ssDNA viruses Circoviridae unclassified Circoviridae Callinectes ornatus blue crab associated circular virus	0	0	0	0	0.677582	0	0
Viruses ssDNA viruses Circoviridae unclassified Circoviridae Circovirus-like genome DCCV-3	0	0	0	0	0	0.0702762	0
Viruses ssDNA viruses Circoviridae unclassified Circoviridae Circovirus-like genome DCCV-4	0.00839219	0	0	0	0	0	0
Viruses ssDNA viruses Circoviridae unclassified Circoviridae Circovirus-like genome DHCV-5	0.0360441	0	0	0	0	0	0
Viruses ssDNA viruses Circoviridae unclassified Circoviridae Fiddler Crab associated circular virus	0.453264	4.48768	0.95919	0	0.695285	1.27323	0
Viruses ssDNA viruses Circoviridae unclassified Circoviridae Hermit crab associated circular genome	0	0.0608256	0	0	0	0	0
Viruses ssDNA viruses Circoviridae unclassified Circoviridae Littorina sp. associated circular virus	0.0185039	0.0515331	0	0	0	0	0
Viruses ssDNA viruses Circoviridae unclassified Circoviridae Marine snail associated circular virus	0.00666606	0	0	0	0	0	0
Viruses ssDNA viruses Circoviridae unclassified Circoviridae Porcine stool-associated circular virus 5	0.0195259	0	0	0	0	0	0
Viruses ssDNA viruses Circoviridae unclassified Circoviridae Primnoa pacifica coral associated circular virus	0.00945548	0	0	0	0	0	0
Viruses ssDNA viruses Circoviridae unclassified Circoviridae Sicyonia brevirostris associated circular virus	0.344663	1.44866	0.650836	0	0.962368	0.749175	0
Viruses ssDNA viruses Circoviridae unclassified Circoviridae suggested genus Cyclovirus Cyclovirus VN	0	0.0951132	0	0	0	0	0
Viruses ssDNA viruses Geminiviridae Begomovirus Bean golden mosaic virus	0	0.12508	0	0	0	0	0
Viruses ssDNA viruses Geminiviridae Begomovirus Tomato common mosaic virus	0	0.124725	0	0	0	0.404184	0
Viruses ssDNA viruses Geminiviridae Begomovirus unclassified Begomovirus Sweet potato leaf curl Guangxi virus	0	0	0	0	0	0.527427	0
Viruses ssDNA viruses Geminiviridae Curtovirus Beet curly top virus	0	0.327256	0	0	0	0	0
Viruses ssDNA viruses Inoviridae Inovirus	6.67411	0	0	0	0	0	0
Viruses ssDNA viruses Inoviridae Inovirus Enterobacteria phage fd	3.48901	0	0	0	0.367165	0	0
Viruses ssDNA viruses Inoviridae Inovirus Enterobacteria phage I2-2	0.00470727	0.0639064	0	0	0	0	0
Viruses ssDNA viruses Inoviridae Inovirus Enterobacteria phage If1	0	0	0	0	0.305961	0	0
Viruses ssDNA viruses Inoviridae Inovirus Enterobacteria phage Ike	7.21857	0.042786	15.5467	42.877	6.41114	0.14089	0
Viruses ssDNA viruses Inoviridae Inovirus Enterobacteria phage M13	32.568	10.457	0	42.2044	7.73782	0	0
Viruses ssDNA viruses Inoviridae Inovirus Pseudomonas phage Pf3	0	0	1.81386	0	0.377974	0	0
Viruses ssDNA viruses Inoviridae Inovirus unclassified Inovirus Ralstonia phage RSM3	0.00678303	0.0364511	0	14.9186	0	0	0
Viruses ssDNA viruses Inoviridae Inovirus unclassified Inovirus Vibrio phage VCY-phi	0	0.0555755	0	0	0	0	0
Viruses ssDNA viruses Inoviridae Inovirus unclassified Inovirus Vibrio phage VFJ	0	0.0984573	0.355908	0	0	0	0
Viruses ssDNA viruses Inoviridae Inovirus Vibrio phage CTX	0	0	0.499947	0	0	0	0
Viruses ssDNA viruses Inoviridae Inovirus Vibrio phage fs2	0	0	0.515291	0	0.330691	0	0
Viruses ssDNA viruses Inoviridae Plectrovirus	0	0.0260461	0.131124	0	0	0.240963	7.93301
Viruses ssDNA viruses Inoviridae Plectrovirus Spiroplasma phage 1-C74	0	0.0466374	1.07069	0	0	0.156287	47.1131
Viruses ssDNA viruses Inoviridae Plectrovirus Spiroplasma phage 1-R8A2B	0	0	0.0925964	0	0	0.0834467	37.383
Viruses ssDNA viruses Inoviridae Plectrovirus unclassified Plectrovirus Spiroplasma kunkelii virus SkV1_CR2-3x	0	0	0	0	0	0	3.29883
Viruses ssDNA viruses Inoviridae Plectrovirus unclassified Plectrovirus Spiroplasma phage SVTS2	0	0	0	0	0	0.0454573	4.27207
Viruses ssDNA viruses Inoviridae unclassified Inoviridae Ralstonia phage 1 NP-2014	8.20182	5.12557	0	0	0	0	0
Viruses ssDNA viruses Microviridae	0.602119	0.401702	1.66571	0	0.175655	1.79136	0
Viruses ssDNA viruses Microviridae Gokushovirinae	1.69558	1.64891	11.5005	0	2.58241	9.66326	0
Viruses ssDNA viruses Microviridae Gokushovirinae Bdellomicrovirus Bdellovibrio phage phiMH2K	0.103156	0.379179	0.418271	0	0.838716	0.108063	0
Viruses ssDNA viruses Microviridae Gokushovirinae Chlamydiamicrovirus	0.0830439	0.124471	0	0	0	0	0
Viruses ssDNA viruses Microviridae Gokushovirinae Chlamydiamicrovirus Chlamydia phage 1	0.173419	0	0	0	0	0.216909	0
Viruses ssDNA viruses Microviridae Gokushovirinae Chlamydiamicrovirus Chlamydia phage 2	0.250992	2.82173	0	0	0.617278	0.175941	0
Viruses ssDNA viruses Microviridae Gokushovirinae Chlamydiamicrovirus Chlamydia pneumoniae phage CPAR39	1.27357	1.94122	2.41294	0	1.99554	1.06122	0
Viruses ssDNA viruses Microviridae Gokushovirinae Chlamydiamicrovirus Guinea pig Chlamydia phage	3.2089	0.952033	1.63224	0	0.439246	2.24266	0
Viruses ssDNA viruses Microviridae Gokushovirinae Chlamydiamicrovirus unclassified Chlamydiamicrovirus Chlamydia phage 4	0.0661792	0.171644	0.47753	0	0.742128	0.18692	0
Viruses ssDNA viruses Microviridae Gokushovirinae unclassified Gokushovirinae	0.297714	5.11408	2.44931	0	1.29492	0.0900691	0
Viruses ssDNA viruses Microviridae Gokushovirinae unclassified Gokushovirinae Gokushovirinae Bog1183_53	2.46251	1.32528	2.24699	0	1.52486	4.39464	0
Viruses ssDNA viruses Microviridae Gokushovirinae unclassified Gokushovirinae Gokushovirinae Bog5712_52	0.491184	1.10011	0.240855	0	2.02352	1.26055	0
Viruses ssDNA viruses Microviridae Gokushovirinae unclassified Gokushovirinae Gokushovirinae Bog8989_22	1.13162	4.3411	4.30381	0	3.21426	5.67281	0
Viruses ssDNA viruses Microviridae Gokushovirinae unclassified Gokushovirinae Gokushovirinae Fen672_31	1.87559	2.53471	1.99261	0	3.00909	1.45062	0
Viruses ssDNA viruses Microviridae Gokushovirinae unclassified Gokushovirinae Gokushovirinae Fen7875_21	2.91821	4.2081	3.6365	0	1.98799	9.44486	0
Viruses ssDNA viruses Microviridae Gokushovirinae unclassified Gokushovirinae Gokushovirinae GAIR4	0.0623196	0	0	0	0.19595	0.364159	0
Viruses ssDNA viruses Microviridae Gokushovirinae unclassified Gokushovirinae Gokushovirinae GNX3R	1.53111	0.369777	1.131	0	0.321783	2.64669	0
Viruses ssDNA viruses Microviridae Gokushovirinae unclassified Gokushovirinae Marine gokushovirus	19.2667	39.277	33.1772	0	33.4459	46.679	0
Viruses ssDNA viruses Microviridae unclassified Microviridae	0.0502999	0.310642	2.00002	0	0	0	0
Viruses ssDNA viruses Microviridae unclassified Microviridae Chimpanzee faeces associated microphage 1	0.0581459	0.0863643	0.921618	0	1.13328	0	0
Viruses ssDNA viruses Microviridae unclassified Microviridae Chimpanzee faeces associated microphage 2	0.203686	0.0716379	0.905654	0	0.388069	0	0
Viruses ssDNA viruses Microviridae unclassified Microviridae Chimpanzee faeces associated microphage 3	0.0741224	0.0626891	0	0	0	0	0
Viruses ssDNA viruses Microviridae unclassified Microviridae Microviridae Bog9017_22	0.0306785	0.148784	0	0	0.116098	0	0
Viruses ssDNA viruses Microviridae unclassified Microviridae Microviridae Fen2266_11	0.0121269	0.0967181	0	0	0	0	0
Viruses ssDNA viruses Microviridae unclassified Microviridae Microviridae Fen685_11	0.00977358	0	0	0	0	0	0
Viruses ssDNA viruses Microviridae unclassified Microviridae Microviridae Fen7786_21	0.0042996	0	0	0	0	0	0
Viruses ssDNA viruses Microviridae unclassified Microviridae Microviridae Fen7918_21	0.063687	0.333524	0	0	0	0	0
Viruses ssDNA viruses Microviridae unclassified Microviridae Parabacteroides phage YZ-2015a	0.523768	0	2.47334	0	0	0	0
Viruses ssDNA viruses Microviridae unclassified Microviridae Parabacteroides phage YZ-2015b	0.0753386	0.0694207	0	0	1.04086	0	0
Viruses ssDNA viruses Microviridae unclassified Microviridae Pequenovirus Eel River basin pequenovirus	0	0	0	0	0	0.10221	0
Viruses ssDNA viruses unclassified ssDNA viruses Cellulophaga phage phi48:2	0	1.00021	2.88731	0	22.2451	0	0
Viruses ssDNA viruses unclassified ssDNA viruses Circovirus-like genome RW-C	0.134971	0.635678	0	0	0.269169	0.638294	0
Viruses ssDNA viruses unclassified ssDNA viruses Ctenophore-associated circular virus 1	0.24592	0.999831	0	0	0.189886	1.6121	0
Viruses ssDNA viruses unclassified ssDNA viruses Ctenophore-associated circular virus 3	0.0854637	0.231688	0.414815	0	0	0	0
Viruses ssDNA viruses unclassified ssDNA viruses Ctenophore-associated circular virus 4	0.0812279	0.0562595	0.0552529	0	0	0	0
Viruses ssDNA viruses unclassified ssDNA viruses Cyanoramphus nest associated circular X DNA virus	0.00636552	0.396668	0	0	0	0	0
Viruses ssDNA viruses unclassified ssDNA viruses Dragonfly-associated microphage 1	0	0	0	0	0	0.0642328	0
Viruses ssDNA viruses unclassified ssDNA viruses McMurdo Ice Shelf pond-associated circular DNA virus-5	0.0322546	0.339498	0	0	0	0	0
Viruses ssDNA viruses unclassified ssDNA viruses McMurdo Ice Shelf pond-associated circular DNA virus-8	0.0169477	0.0765625	0	0	0	0	0
Viruses ssDNA viruses unclassified ssDNA viruses Sewage-associated circular DNA virus-15	0	0.0884995	0	0	0	0	0
Viruses ssDNA viruses unclassified ssDNA viruses Sewage-associated circular DNA virus-16	0.190109	0.326912	0	0	1.1513	0.771602	0
Viruses ssDNA viruses unclassified ssDNA viruses Sewage-associated circular DNA virus-20	0	0.0407651	0	0	0	0	0
Viruses ssDNA viruses unclassified ssDNA viruses Sewage-associated circular DNA virus-31	0.0263416	0	0	0	0	0	0
Viruses ssDNA viruses unclassified ssDNA viruses Sewage-associated circular DNA virus-33	0.0220377	0	0	0	0	0	0
Viruses ssDNA viruses unclassified ssDNA viruses Sewage-associated circular DNA virus-34	0.475695	2.17944	0.240695	0	0.160721	1.77961	0
Viruses ssDNA viruses unclassified ssDNA viruses Temperate fruit decay-associated virus	0	0	0	0	0	0.229114	0
