# Supplementary material for: Viral Diversity and Its Relationship With Environmental Factors at the Surface and Deep Sea of Prydz Bay, Antarctica
Source: Front Microbiol. 2018 Dec 3;9:2981. doi: 10.3389/fmicb.2018.02981 (PMC6287040; doi:10.3389/fmicb.2018.02981)
Supplement: Table S2 — Specific viral composition based on host taxonomies. Relative quantities expressed as percentage. [file Table_2.XLSX]

## Sheet: Specific viral composition
Viruses	PBI1	PBI2	PBI3	PBI4s	PBOs	PBI4b	PBOb
Cellulophaga phages	1.2732	7.28957	6.08805	0.1419	9.88177	0.714429	2.89178
Pseudomonas phages	1.65561	2.04045	6.81783	3.05775	2.44708	5.00042	0.261445
Vibrio phages	4.18974	2.6279	2.14274	3.91836	3.34281	1.2204	0.307363
Acanthamoeba polyphaga viruses	0.782533	1.09342	1.80592	1.22425	1.48424	2.464	5.93194
Bacillus phages	1.04244	1.73112	3.32015	2.3187	3.05858	1.97234	0.136287
Burkholderia phages	0.644105	0.87376	2.07157	1.83213	2.34656	3.28909	0.161099
Pelagibacter phages	1.4139	1.25166	3.33125	0.453554	1.42148	3.20069	0.00733315
Sulfitobacter phages	0.413973	4.85077	2.23936	2.28628	0.430768	0.260661	0
Acinetobacter phages	0.193093	1.51392	0.476732	0.552883	0.302451	5.10829	0.509255
Pandoravirus	0.460144	0.20201	1.20024	0.173807	1.08259	0.981298	4.2798
Viruses were grouped together by viral host.
Relative quantities expressed as percentage.
